# Supplementary material for: Rapid reshaping of the soil microbiome and metabolome during short-term flooding and draining in rice
Source: Front Microbiol. 2025 Sep 2;16:1632744. doi: 10.3389/fmicb.2025.1632744 (PMC12436361; doi:10.3389/fmicb.2025.1632744)
Supplement: Supplementary file 6 [file Table_6.XLSX]

## Sheet: Table S1
Metabolite	P_value	FDR	VIP_pred_OPLS-DA	VIP_PLS-DA	FC(R2/R1)	Log2FC(R2/R1)	Significant	Regulate	level	KEGG Compound ID	KEGG Compound First Category	KEGG Compound Second Category	KEGG Pathway ID	KEGG Pathway Description	KEGG Pathway First Category	KEGG Pathway Second Category	Library ID	HMDB Superclass	HMDB Class	HMDB Subclass	CAS ID	M/Z	Retention time	Adducts	Formula	Fragmentation Score	Theoretical Fragmentation Score	Metab ID	ID	Mode	R2_1	R2_2	R2_3	R1_1	R1_2	R1_3	r2_mean	r2_SD	r1_mean	r1_SD
Astaxanthin	8.412E-6	0.09503	4.2486	4.0561	1.8096	0.8557	yes	up	B(ii)	C08580	-	-	map00906;map01110	Carotenoid biosynthesis;Biosynthesis of secondary metabolites	Metabolism;Metabolism	Metabolism of terpenoids and polyketides;Global and overview maps	HMDB0002204;LMPR01070263	Lipids and lipid-like molecules	Prenol lipids	Tetraterpenoids	472-61-7	633.338	6.92093	M+K-2H	C40H52O4	0	51.4	metab_18906	neg_8059	neg	5.547	5.545	5.304	3	3.07	2.99
Lotaustralin	0.03576	0.9993	3.9268	3.2904	1.6979	0.7638	yes	up	B(ii)	C08334	-	-	map00460;map01110	Cyanoamino acid metabolism;Biosynthesis of secondary metabolites	Metabolism;Metabolism	Metabolism of other amino acids;Global and overview maps	HMDB0033865	Organic oxygen compounds	Organooxygen compounds	Carbohydrates and carbohydrate conjugates	534-67-8	294.154	0.8788	M+CH3OH+H	C11H19NO6	0	68.6	metab_1247	pos_2155	pos	3.527	5.338	5.499	2.832	2.804	2.824
Coroloside	2.112E-5	0.1108	3.8623	3.6879	1.6227	0.6984	yes	up	B(ii)	-	-	-	-	-	-	-	HMDB0033703	Lipids and lipid-like molecules	Glycerolipids	Triradylcglycerols	57361-71-4	701.325	6.92093	M+Cl	C35H54O12	0	60.2	metab_18905	neg_8058	neg	5.348	5.363	5.103	3.229	3.299	3.22
DG(PGE2/0:0/16:0)	0.01901	0.9993	3.7212	3.1884	1.6242	0.6997	yes	up	B(ii)	-	-	-	-	-	-	-	HMDB0295450	Not Available	Not Available	Not Available	-	687.475	6.4472	M+Na	C39H68O8	0	67.1	metab_2565	pos_3413	pos	4.728	3.668	5.219	2.74	2.831	2.81
(2S)-2-Hydroxy-2-(propan-2-yl)butanedioylcarnitine	0.04274	0.9993	3.3391	2.7936	0.6781	-0.5604	yes	down	B(ii)	-	-	-	-	-	-	-	HMDB0241792	Lipids and lipid-like molecules	Fatty Acyls	Fatty acid esters	-	352.196	0.7349	M+CH3OH+H	C14H25NO7	0	66.8	metab_6714	pos_7382	pos	3.9	2.705	2.567	4.193	5.017	4.315
DIPHENYLUREA	0.008971	0.7398	2.9534	2.8416	0.7161	-0.4818	yes	down	B(i)	-	-	-	-	-	-	-	HMDB0032066	Benzenoids	Benzene and substituted derivatives	Not Available	102-07-8	211.088	6.14758	M-H, M+FA-H	C13H12N2O	38.3	0	metab_9839	neg_1209	neg	3.222	3.097	3.383	4.459	4.102	4.987
Ketotrexate	0.03909	0.9625	2.9353	2.921	1.5703	0.651	yes	up	B(ii)	-	-	-	-	-	-	-	HMDB0253793	Organic acids and derivatives	Carboxylic acids and derivatives	Amino acids, peptides, and analogues	-	494.182	6.22797	M+Na-2H	C21H27N7O6	0	49.5	metab_20440	neg_9549	neg	4.815	3.779	3.202	2.484	2.554	2.475
DG(17:0/0:0/PGD2)	0.02753	0.9993	2.8995	2.4478	1.2919	0.3695	yes	up	B(ii)	-	-	-	-	-	-	-	HMDB0295661	Not Available	Not Available	Not Available	-	701.491	6.47882	M+H, M+Na	C40H70O8	0	69	metab_7415	pos_868	pos	4.597	4.345	5.372	3.799	3.547	3.734
13-Hode	0.01916	0.9187	2.7864	2.6444	0.7236	-0.4667	yes	down	B(i)	C14762	-	-	map00591;map03320	Linoleic acid metabolism;PPAR signaling pathway	Metabolism;Organismal Systems	Lipid metabolism;Endocrine system	LMFA02000228;HMDB0004667;HMDB0242324	Lipids and lipid-like molecules	Fatty Acyls	Lineolic acids and derivatives	29623-28-7	277.217	6.60672	M-H2O-H	C18H32O3	58.7	0	metab_16660	neg_5968	neg	2.964	3.243	3.028	4.717	4.348	3.698
Glyoxylic acid	0.021	0.9351	2.7278	2.5595	1.484	0.5695	yes	up	B(ii)	C00048	Organic acids	Carboxylic acids	map01100;map00630;map00720;map00230;map01120;map00232;map00625;map00330;map00680;map01110;map00260;map01200;map00660	Metabolic pathways;Glyoxylate and dicarboxylate metabolism;Carbon fixation pathways in prokaryotes;Purine metabolism;Microbial metabolism in diverse environments;Caffeine metabolism;Chloroalkane and chloroalkene degradation;Arginine and proline metabolism;Methane metabolism;Biosynthesis of secondary metabolites;Glycine, serine and threonine metabolism;Carbon metabolism;C5-Branched dibasic acid me…	Metabolism;Metabolism;Metabolism;Metabolism;Metabolism;Metabolism;Metabolism;Metabolism;Metabolism;Metabolism;Metabolism;Metabolism;Metabolism	Global and overview maps;Carbohydrate metabolism;Energy metabolism;Nucleotide metabolism;Global and overview maps;Biosynthesis of other secondary metabolites;Xenobiotics biodegradation and metabolism;Amino acid metabolism;Energy metabolism;Global and overview maps;Amino acid metabolism;Global and overview maps;Carbohydrate metabolism	PW_C000075;HMDB0000119	Organic acids and derivatives	Carboxylic acids and derivatives	Carboxylic acids	298-12-4	72.993	0.67975	M-H	C2H2O3	0	41	metab_11099	neg_13269	neg	2.844	3.615	3.843	2.294	2.364	2.285
Cetirizine	0.0001035	0.566	2.6897	2.3663	0.8259	-0.276	yes	down	B(ii)	C07778	-	-	-	-	-	-	PW_C002375;HMDB0005032	Benzenoids	Benzene and substituted derivatives	Diphenylmethanes	83881-51-0	371.151	5.85267	M+H-H2O	C21H25ClN2O3	0	44.4	metab_2011	pos_2859	pos	3.808	3.699	3.849	4.546	4.632	4.57
Falecalcitriol	0.003941	0.7213	2.6486	2.541	1.3234	0.4042	yes	up	B(ii)	-	-	-	-	-	-	-	HMDB0252159	Lipids and lipid-like molecules	Steroids and steroid derivatives	Vitamin D and derivatives	-	545.252	6.7616	M+Na-2H	C27H38F6O3	0	70.6	metab_19091	neg_8237	neg	4.34	3.905	4.177	3.007	3.028	3.353
4-Ethoxymethylene-2-phenyl-2-oxazolin-5-one	0.01231	0.8342	2.6387	2.4782	0.7815	-0.3557	yes	down	B(ii)	-	-	-	-	-	-	-	HMDB0252118	Organic acids and derivatives	Carboxylic acids and derivatives	Amino acids, peptides, and analogues	-	254.022	5.67777	M+K-2H	C12H11NO3	0	48.2	metab_8437	neg_10802	neg	4.073	3.393	3.456	4.511	4.819	4.643
11-Deoxycortisol	0.01232	0.8342	2.591	2.4812	0.7789	-0.3605	yes	down	B(i)	C05488	Hormones and transmitters	Steroid hormones	map01100;map04934;map00140;map04927	Metabolic pathways;Cushing syndrome;Steroid hormone biosynthesis;Cortisol synthesis and secretion	Metabolism;Human Diseases;Metabolism;Organismal Systems	Global and overview maps;Endocrine and metabolic disease;Lipid metabolism;Endocrine system	HMDB0000015;LMST02030086;HMDB0257139;MJDBOTE0001104	Lipids and lipid-like molecules	Steroids and steroid derivatives	Hydroxysteroids	152-58-9	367.191	6.3292	M+Na-2H	C21H30O4	30.5	0	metab_16166	neg_5487	neg	3.532	3.217	3.733	4.394	4.243	4.821
4,6-Dihydroxy-2-mercaptopyrimidine	0.01162	0.8234	2.5796	2.4526	0.7493	-0.4164	yes	down	B(ii)	-	-	-	-	-	-	-	HMDB0245195	Organoheterocyclic compounds	Diazines	Pyrimidines and pyrimidine derivatives	-	188.997	0.787617	M+FA-H	C4H4N2O2S	0	31.4	metab_10927	neg_13094	neg	3.016	2.882	2.978	3.653	4.381	3.812
Scopolamine	0.007307	0.9993	2.5401	2.1754	0.8097	-0.3045	yes	down	B(ii)	C01851	-	-	map01100;map00960;map01064;map01110	Metabolic pathways;Tropane, piperidine and pyridine alkaloid biosynthesis;Biosynthesis of alkaloids derived from ornithine, lysine and nicotinic acid;Biosynthesis of secondary metabolites	Metabolism;Metabolism;Metabolism;Metabolism	Global and overview maps;Biosynthesis of other secondary metabolites;Chemical structure transformation maps;Global and overview maps	HMDB0003573;MJDBOTE0001028	Organic acids and derivatives	Hydroxy acids and derivatives	Beta hydroxy acids and derivatives	51-34-3	367.164	4.82303	M+ACN+Na	C17H21NO4	0	35.4	metab_1769	pos_2636	pos	3.215	3.51	3.088	3.896	4.198	4.025
(2'E,4'Z,7'Z,8E)-Colnelenic acid	0.03109	0.9993	2.5236	2.2059	0.8513	-0.2323	yes	down	B(ii)	C16320	-	-	map00592;map01110	alpha-Linolenic acid metabolism;Biosynthesis of secondary metabolites	Metabolism;Metabolism	Lipid metabolism;Global and overview maps	HMDB0030996	Lipids and lipid-like molecules	Fatty Acyls	Fatty acids and conjugates	52591-16-9	315.191	6.34698	M+H-H2O, 2M+H, M+Na	C18H28O3	0	30.7	metab_1006	pos_193	pos	4.545	5.005	4.74	5.726	5.888	5.17
Dihydroisophorol	0.01577	0.9993	2.5234	2.3183	0.8613	-0.2154	yes	down	B(ii)	-	-	-	-	-	-	-	HMDB0029557	Organic oxygen compounds	Organooxygen compounds	Alcohols and polyols	116-02-9	184.169	6.1726	M+ACN+H	C9H18O	0	51.1	metab_4835	pos_5628	pos	4.537	5.068	5.154	5.657	5.785	5.692
Indolophenanthridine	0.01559	0.9993	2.5019	2.1949	0.8507	-0.2333	yes	down	B(ii)	-	-	-	-	-	-	-	HMDB0253475	Organoheterocyclic compounds	Quinolines and derivatives	Benzoquinolines	-	292.18	5.93847	M+NH4	C19H18N2	0	49.3	metab_5206	pos_5984	pos	4.322	4.416	4.379	4.825	5.119	5.475
(S)-2-Propylpiperidine	0.01734	0.9993	2.4236	2.218	0.8836	-0.1785	yes	down	B(ii)	C06523	-	-	map01066;map01060	Biosynthesis of alkaloids derived from terpenoid and polyketide;Biosynthesis of plant secondary metabolites	Metabolism;Metabolism	Chemical structure transformation maps;Chemical structure transformation maps	HMDB0030285	Alkaloids and derivatives	Not Available	Not Available	458-88-8	169.169	6.18313	M+ACN+H	C8H17N	0	70	metab_4814	pos_5607	pos	5.23	5.763	5.761	6.401	6.365	6.198
Decanal	0.04789	0.9993	2.3677	2.1912	0.8546	-0.2267	yes	down	B(ii)	C12307	-	-	-	-	-	-	LMFA06000052;HMDB0032211;HMDB0011623	Organoheterocyclic compounds	Dioxolanes	1,3-dioxolanes	5421-12-5;112-31-2	198.185	6.22552	M+ACN+H	C10H20O	0	77.4	metab_4726	pos_5520	pos	4.036	4.675	4.811	5.084	5.525	5.218
Batatasin IV	0.02987	0.9993	2.3603	1.9774	0.8456	-0.242	yes	down	B(ii)	C10247	-	-	-	-	-	-	LMPK13090032;HMDB0032641	Phenylpropanoids and polyketides	Stilbenes	Not Available	60347-67-3	262.145	0.7349	M+NH4	C15H16O3	0	80.7	metab_1115	pos_2032	pos	4.205	3.94	3.504	4.535	4.722	4.518
RHODAMINE 6G	0.03096	0.9993	2.3195	2.1119	0.8709	-0.1994	yes	down	B(ii)	C11177	-	-	-	-	-	-	HMDB0257199	Organoheterocyclic compounds	Benzopyrans	1-benzopyrans	989-38-8	443.232	6.01832	M+H	C28H30N2O3	0	71.4	metab_5107	pos_5891	pos	4.521	4.631	4.879	5.056	5.361	5.693
3,4-Dephostatin, Ethyl-	0.04692	0.9993	2.3065	1.9235	1.1775	0.2357	yes	up	B(ii)	-	-	-	-	-	-	-	HMDB0246019	Benzenoids	Benzene and substituted derivatives	Phenylhydrazines	-	165.065	0.719	M+H-H2O, M+CH3OH+H	C8H10N2O3	0	38.1	metab_734	pos_1667	pos	4.21	4.739	5.001	4.063	3.787	3.996
Cyclopentylamine	0.02085	0.9993	2.2952	2.1049	0.8508	-0.2331	yes	down	B(ii)	-	-	-	-	-	-	-	HMDB0250671	Organic nitrogen compounds	Organonitrogen compounds	Amines	-	86.0962	6.18313	M+H	C5H11N	0	30.2	metab_2277	pos_3119	pos	3.476	3.982	3.99	4.549	4.544	4.363
Phenoxyacetic Acid	0.03812	0.9625	2.2867	2.2503	0.8148	-0.2955	yes	down	B(i)	C02181	-	-	-	-	-	-	HMDB0031609	Benzenoids	Benzene and substituted derivatives	Phenoxyacetic acid derivatives	122-59-8	151.04	5.74243	M-H	C8H8O3	89.1	0	metab_15142	neg_4499	neg	3.532	3.704	3.998	4.713	4.127	4.947
EPIMESTROL	0.01602	0.8608	2.2818	2.1858	1.2469	0.3183	yes	up	B(ii)	C14593	-	-	-	-	-	-	HMDB0251855	Lipids and lipid-like molecules	Steroids and steroid derivatives	Estrane steroids	7004-98-0	283.17	6.45703	M-H2O-H	C19H26O3	0	32.8	metab_16406	neg_5714	neg	3.977	3.748	4.424	3.228	3.298	3.218
Megestrol	0.01055	0.9993	2.2729	1.9828	0.861	-0.2159	yes	down	B(ii)	C07120	-	-	-	-	-	-	LMST02030177;HMDB0014495	Lipids and lipid-like molecules	Steroids and steroid derivatives	Pregnane steroids	3562-63-8	367.164	4.7646	M+K	C21H28O3	0	57.3	metab_1757	pos_2625	pos	3.792	3.851	3.876	4.366	4.725	4.289
Suberosin	0.01758	0.8985	2.2665	2.1218	0.8101	-0.3038	yes	down	B(ii)	-	-	-	-	-	-	-	HMDB0302544	Phenylpropanoids and polyketides	Coumarins and derivatives	Not Available	-	225.093	4.72515	M-H2O-H	C15H16O3	0	33.6	metab_14597	neg_3996	neg	3.581	2.974	3.183	3.893	4.161	3.966
N-Nervonoyl Lysine	0.001899	0.5959	2.2112	2.1076	0.8271	-0.2739	yes	down	B(ii)	-	-	-	-	-	-	-	HMDB0242095	Not Available	Not Available	Not Available	-	539.442	6.72932	M+FA-H	C30H58N2O3	0	51.9	metab_16891	neg_6189	neg	3.2	3.271	3.349	4.017	4.061	3.792
Boldenone Undecylenate	0.03848	0.9993	2.1731	1.9224	0.8965	-0.1576	yes	down	B(i)	-	-	-	-	-	-	-	HMDB0249340;MJDBOTE0001145	Lipids and lipid-like molecules	Steroids and steroid derivatives	Steroid esters	-	470.367	6.34172	M+NH4	C30H44O3	84.3	0	metab_2477	pos_3321	pos	5.227	5.914	5.416	6.194	6.065	6.21
PA(10:0/TXB2)	0.03724	0.9625	2.1138	2.029	1.1491	0.2005	yes	up	B(ii)	-	-	-	-	-	-	-	HMDB0262681	Not Available	Not Available	Not Available	-	677.368	6.4464	M-H2O-H, M-H	C33H59O12P	0	38.9	metab_12412	neg_1945	neg	5.63	5.299	6.111	4.853	4.987	4.989
PA(i-13:0/5-iso PGF2VI)	0.02453	0.9625	2.0566	1.9769	1.1469	0.1977	yes	up	B(ii)	-	-	-	-	-	-	-	HMDB0267463	Not Available	Not Available	Not Available	-	697.37	6.72402	M+Na-2H	C34H61O11P	0	72.2	metab_16887	neg_6184	neg	5.405	4.991	5.412	4.629	4.351	4.805
Cis-p-Coumaroylcorosolic acid	0.03489	0.9625	2.0229	1.9008	1.136	0.184	yes	up	B(ii)	-	-	-	-	-	-	-	HMDB0040495	Lipids and lipid-like molecules	Prenol lipids	Triterpenoids	-	617.384	6.48363	M-H	C39H54O6	0	43.6	metab_19748	neg_8891	neg	5.018	5.448	5.649	4.668	4.897	4.621
Uridine 2',3'-cyclic phosphate	0.04332	0.9625	2.0221	1.8842	0.837	-0.2567	yes	down	B(ii)	C02355	Nucleic acids	Cyclic nucleotides	map00240;map01100	Pyrimidine metabolism;Metabolic pathways	Metabolism;Metabolism	Nucleotide metabolism;Global and overview maps	HMDB0011640	Nucleosides, nucleotides, and analogues	Pyrimidine nucleotides	Cyclic pyrimidine nucleotides	40632-52-8	327.001	4.1263	M+Na-2H	C9H11N2O8P	0	37.8	metab_9421	neg_11705	neg	3.651	2.938	3.358	3.813	4.083	3.991
PA(8:0/i-20:0)	0.00501	0.7213	2.0158	1.9224	1.1208	0.1645	yes	up	B(ii)	C00416	Lipids	Phospholipids	map01100;map00564;map01110;map00561;map05212;map05200;map04975;map04024;map05231;map04072;map04912;map04070;map04666	Metabolic pathways;Glycerophospholipid metabolism;Biosynthesis of secondary metabolites;Glycerolipid metabolism;Pancreatic cancer;Pathways in cancer;Fat digestion and absorption;cAMP signaling pathway;Choline metabolism in cancer;Phospholipase D signaling pathway;GnRH signaling pathway;Phosphatidylinositol signaling system;Fc gamma R-mediated phagocytosis	Metabolism;Metabolism;Metabolism;Metabolism;Human Diseases;Human Diseases;Organismal Systems;Environmental Information Processing;Human Diseases;Environmental Information Processing;Organismal Systems;Environmental Information Processing;Organismal Systems	Global and overview maps;Lipid metabolism;Global and overview maps;Lipid metabolism;Cancer: specific types;Cancer: overview;Digestive system;Signal transduction;Cancer: overview;Signal transduction;Endocrine system;Signal transduction;Immune system	HMDB0115693;PW_C064078	Lipids and lipid-like molecules	Glycerophospholipids	Glycerophosphates	-	613.389	7.08608	M+Na-2H	C31H61O8P	0	34.1	metab_18802	neg_7958	neg	5.499	5.333	5.45	4.753	4.746	5.027
13(S)-HpOTrE	0.026	0.9993	2.0121	1.7486	0.9075	-0.14	yes	down	B(i)	C04785	-	-	map01100;map00592;map01110	Metabolic pathways;alpha-Linolenic acid metabolism;Biosynthesis of secondary metabolites	Metabolism;Metabolism;Metabolism	Global and overview maps;Lipid metabolism;Global and overview maps	HMDB0301803	Lipids and lipid-like molecules	Fatty Acyls	Lineolic acids and derivatives	67597-26-6	293.21	6.34698	M+H-H2O, M+H	C18H30O4	78.3	0	metab_259	pos_1235	pos	5.004	5.133	5.057	5.569	5.838	5.336
PA(a-13:0/5-iso PGF2VI)	0.03941	0.9625	2.0048	1.9334	1.1472	0.1981	yes	up	B(ii)	-	-	-	-	-	-	-	HMDB0266839	Not Available	Not Available	Not Available	-	697.371	6.66528	M+Na-2H	C34H61O11P	0	68.3	metab_16761	neg_6062	neg	5.408	4.934	5.413	4.682	4.269	4.784
Glycerol 2-phosphate	0.009607	0.9993	2.0024	1.6908	0.8926	-0.1639	yes	down	B(i)	C02979	-	-	-	-	-	-	HMDB0002520	Lipids and lipid-like molecules	Glycerophospholipids	Glycerophosphates	17181-54-3	173.02	0.6553	M+H	C3H9O6P	61.5	0	metab_6888	pos_7543	pos	4.101	3.973	3.791	4.45	4.505	4.339
DG(20:3(8Z,11Z,14Z)-O(5,6)/0:0/12:0)	0.006907	0.7213	1.9733	1.8829	1.108	0.148	yes	up	B(ii)	-	-	-	-	-	-	-	HMDB0294620	Not Available	Not Available	Not Available	-	613.389	7.0225	M+K-2H	C35H60O6	0	47.8	metab_18830	neg_7988	neg	5.903	5.727	5.827	5.164	5.142	5.448
PA(i-14:0/i-14:0)	0.01255	0.8342	1.9676	1.877	1.1156	0.1578	yes	up	B(ii)	C00416	Lipids	Phospholipids	map01100;map00564;map01110;map00561;map05212;map05200;map04975;map04024;map05231;map04072;map04912;map04070;map04666	Metabolic pathways;Glycerophospholipid metabolism;Biosynthesis of secondary metabolites;Glycerolipid metabolism;Pancreatic cancer;Pathways in cancer;Fat digestion and absorption;cAMP signaling pathway;Choline metabolism in cancer;Phospholipase D signaling pathway;GnRH signaling pathway;Phosphatidylinositol signaling system;Fc gamma R-mediated phagocytosis	Metabolism;Metabolism;Metabolism;Metabolism;Human Diseases;Human Diseases;Organismal Systems;Environmental Information Processing;Human Diseases;Environmental Information Processing;Organismal Systems;Environmental Information Processing;Organismal Systems	Global and overview maps;Lipid metabolism;Global and overview maps;Lipid metabolism;Cancer: specific types;Cancer: overview;Digestive system;Signal transduction;Cancer: overview;Signal transduction;Endocrine system;Signal transduction;Immune system	PW_C064202;HMDB0115816	Lipids and lipid-like molecules	Glycerophospholipids	Glycerophosphates	-	613.389	7.14477	M+Na-2H	C31H61O8P	0	53.2	metab_18749	neg_7906	neg	5.66	5.507	5.484	4.855	4.852	5.218
PA(20:3(8Z,11Z,14Z)-O(5,6)/10:0)	0.04884	0.9625	1.9138	1.8339	1.1126	0.1539	yes	up	B(ii)	-	-	-	-	-	-	-	HMDB0262646	Not Available	Not Available	Not Available	-	627.368	6.67058	M-H	C33H57O9P	0	47.7	metab_19288	neg_8422	neg	6.189	5.968	6.198	5.644	5.088	5.764
5-Deoxyribose-1-phosphate	0.00781	0.9993	1.9023	1.6089	0.9221	-0.117	yes	down	B(ii)	C16637	-	-	-	-	-	-	PW_C040687;HMDB0060393	Organic oxygen compounds	Organooxygen compounds	Carbohydrates and carbohydrate conjugates	72448-60-3	247.057	0.65	M+CH3OH+H	C5H11O7P	0	48.4	metab_6894	pos_7549	pos	5.161	5.073	4.923	5.458	5.575	5.402
Cassythicine	0.03563	0.9993	1.8966	1.6124	0.9117	-0.1334	yes	down	B(ii)	C09389	-	-	-	-	-	-	HMDB0033354	Alkaloids and derivatives	Aporphines	Not Available	5890-28-8	367.164	4.4458	M+ACN+H	C19H19NO4	0	39.9	metab_1697	pos_2569	pos	4.89	4.94	4.695	5.116	5.559	5.258
DG(PGF2alpha/0:0/i-12:0)	0.01348	0.8608	1.8395	1.7569	1.0922	0.1272	yes	up	B(ii)	-	-	-	-	-	-	-	HMDB0298373	Not Available	Not Available	Not Available	-	647.393	6.57462	M+K-2H	C35H62O8	0	34.8	metab_16610	neg_5918	neg	6.125	5.946	6.154	5.572	5.38	5.735
PA(10:0/PGD1)	0.02615	0.9625	1.8296	1.7529	1.0914	0.1262	yes	up	B(ii)	-	-	-	-	-	-	-	HMDB0262737	Not Available	Not Available	Not Available	-	661.374	6.57997	M-H2O-H, M-H, M+K-2H	C33H59O11P	0	42.4	metab_12603	neg_212	neg	6.384	6.136	6.612	5.827	5.727	5.974
D-Sorbitol	0.03988	0.9993	1.7697	1.6655	0.9031	-0.147	yes	down	B(i)	C00794	Carbohydrates	Monosaccharides	map01100;map02010;map00051;map00052;map02060;map05415	Metabolic pathways;ABC transporters;Fructose and mannose metabolism;Galactose metabolism;Phosphotransferase system (PTS);Diabetic cardiomyopathy	Metabolism;Environmental Information Processing;Metabolism;Metabolism;Environmental Information Processing;Human Diseases	Global and overview maps;Membrane transport;Carbohydrate metabolism;Carbohydrate metabolism;Membrane transport;Cardiovascular disease	HMDB0000247;MJDBOTE0001050	Organic oxygen compounds	Organooxygen compounds	Carbohydrates and carbohydrate conjugates	50-70-4	165.075	5.24957	M+H-H2O	C6H14O6	42.4	0	metab_5529	pos_6285	pos	3.749	3.705	4.042	4.102	4.225	4.4
Gartanin	0.0335	0.9625	1.7283	1.652	0.9122	-0.1326	yes	down	B(ii)	C10063	-	-	-	-	-	-	HMDB0030700	Organoheterocyclic compounds	Benzopyrans	1-benzopyrans	33390-42-0	377.142	6.59602	M-H2O-H	C23H24O6	0	42.4	metab_16649	neg_5957	neg	4.817	5.03	4.964	5.629	5.443	5.163
Senkyunolide	0.0276	0.9625	1.702	1.6321	1.1561	0.2093	yes	up	B(ii)	C17853	-	-	-	-	-	-	HMDB0258235	Organoheterocyclic compounds	Isobenzofurans	Not Available	63038-10-8	429.228	6.54257	2M+FA-H	C12H16O2	0	76.3	metab_19612	neg_8750	neg	3.456	3.203	3.609	2.825	3.013	3.042
Deoxyspergualin	0.04182	0.9993	1.6876	1.4447	0.9279	-0.108	yes	down	B(ii)	-	-	-	-	-	-	-	HMDB0243514	Organic acids and derivatives	Carboxylic acids and derivatives	Amino acids, peptides, and analogues	-	370.294	6.3048	M+H-H2O	C17H37N7O3	0	39.7	metab_4543	pos_5337	pos	4.866	5.195	4.814	5.237	5.4	5.393
Rhamnose	0.04174	0.9625	1.6715	1.6125	0.8785	-0.1869	yes	down	B(i)	C00507	Carbohydrates	Monosaccharides	map01100;map00051;map01120	Metabolic pathways;Fructose and mannose metabolism;Microbial metabolism in diverse environments	Metabolism;Metabolism;Metabolism	Global and overview maps;Carbohydrate metabolism;Global and overview maps	HMDB0000849;MJDBOTE0001343	Organic oxygen compounds	Organooxygen compounds	Carbohydrates and carbohydrate conjugates	3615-41-6	163.061	5.43783	M-H	C6H12O5	78.1	0	metab_14981	neg_4352	neg	3.259	3.109	3.505	3.588	3.712	3.937
Gibberellin A15	0.012	0.8269	1.6498	1.5772	0.9115	-0.1337	yes	down	B(ii)	C11860	-	-	map01100;map00904;map01110	Metabolic pathways;Diterpenoid biosynthesis;Biosynthesis of secondary metabolites	Metabolism;Metabolism;Metabolism	Global and overview maps;Metabolism of terpenoids and polyketides;Global and overview maps	LMPR0104170017;HMDB0303456	Lipids and lipid-like molecules	Prenol lipids	Diterpenoids	-	375.181	6.66	M+FA-H	C20H26O4	0	42	metab_20927	neg_8455	neg	4.215	4.175	4.255	4.448	4.751	4.673
3'-C-Ethynylcytidine	0.04196	0.9625	1.6317	1.5586	1.0809	0.1122	yes	up	B(ii)	-	-	-	-	-	-	-	HMDB0252093	Nucleosides, nucleotides, and analogues	Pyrimidine nucleosides	Not Available	-	302.055	3.56602	M+Cl, M+FA-H, M-H	C11H13N3O5	0	44.7	metab_13413	neg_291	neg	5.674	5.801	6.089	5.558	5.269	5.424
Sesamolinol	0.001044	0.9993	1.5836	1.3666	0.9326	-0.1007	yes	down	B(ii)	C10883	-	-	-	-	-	-	HMDB0033270;HMDB0034119	Benzenoids	Phenols	Methoxyphenols	526-07-8;100016-94-2	373.13	4.69557	M+H	C20H20O7	0	32	metab_5722	pos_6466	pos	3.928	3.893	3.891	4.15	4.247	4.16
9-(3,4-Dimethoxyphenyl)-2-methoxy-1H-phenalen-1-one	0.00385	0.7213	1.5805	1.5042	0.9099	-0.1362	yes	down	B(ii)	-	-	-	-	-	-	-	HMDB0034692	Benzenoids	Naphthalenes	Phenylnaphthalenes	-	381.089	4.20693	M+Cl	C22H18O4	0	44.8	metab_9362	neg_11652	neg	3.652	3.598	3.536	3.965	3.86	4.027
Dinoterb	0.04558	0.9625	1.5509	1.4774	1.0826	0.1145	yes	up	B(i)	C18671	-	-	-	-	-	-	-	-	-	-	1420-07-1	285.073	3.56602	M+FA-H	C10H12N2O5	78.6	0	metab_13983	neg_3431	neg	5.122	5.244	5.29	5.01	4.574	4.878
Butanal	0.0463	0.9993	1.5429	1.2911	1.0811	0.1125	yes	up	B(i)	C01412	-	-	map01100;map01120;map00650	Metabolic pathways;Microbial metabolism in diverse environments;Butanoate metabolism	Metabolism;Metabolism;Metabolism	Global and overview maps;Global and overview maps;Carbohydrate metabolism	HMDB0003543	Organic oxygen compounds	Organooxygen compounds	Carbonyl compounds	123-72-8	90.0911	0.681883	M+NH4	C4H8O	50.2	0	metab_6825	pos_7486	pos	3.947	4.26	4.226	3.894	3.744	3.861
3-Hydroxy-3-phenylpentanamide	0.02448	0.9993	1.4815	1.2938	1.0742	0.1033	yes	up	B(ii)	-	-	-	-	-	-	-	HMDB0245886	Benzenoids	Benzene and substituted derivatives	Phenylpropanes	-	211.143	3.83127	M+NH4	C11H15NO2	0	36.8	metab_5974	pos_6700	pos	4.001	4.011	3.974	3.696	3.597	3.864
Oxociprofloxacin	0.003139	0.9993	1.4714	1.2562	0.9562	-0.0646	yes	down	B(ii)	-	-	-	-	-	-	-	HMDB0255992;HMDB0255991	Organoheterocyclic compounds	Quinolines and derivatives	Quinoline carboxylic acids	-	387.146	4.94545	M+ACN+H	C17H16FN3O4	0	42.5	metab_5643	pos_6395	pos	5.449	5.404	5.37	5.624	5.719	5.624
HT-2 Toxin	0.01337	0.9993	1.4562	1.2277	0.9579	-0.0621	yes	down	B(ii)	C19952	-	-	-	-	-	-	HMDB0253219	Lipids and lipid-like molecules	Prenol lipids	Sesquiterpenoids	26934-87-2	463.17	7.53482	M+K	C22H32O8	0	52.8	metab_3329	pos_4140	pos	5.883	5.856	5.717	6.015	6.123	6.089
Traumatin	0.03557	0.9625	1.4534	1.4085	0.9179	-0.1236	yes	down	B(ii)	C16309	-	-	map00592;map01110	alpha-Linolenic acid metabolism;Biosynthesis of secondary metabolites	Metabolism;Metabolism	Lipid metabolism;Global and overview maps	HMDB0037326;LMFA01060093	Lipids and lipid-like molecules	Fatty Acyls	Fatty acids and conjugates	65410-38-0	257.139	6.31855	M+FA-H	C12H20O3	0	45.8	metab_20181	neg_9300	neg	3.84	4.005	3.751	4.286	4.047	4.304
D-Glucurono-6,3-lactone	0.02228	0.9351	1.4052	1.3277	1.0809	0.1122	yes	up	B(ii)	C02670	-	-	map01100;map00053	Metabolic pathways;Ascorbate and aldarate metabolism	Metabolism;Metabolism	Global and overview maps;Carbohydrate metabolism	HMDB0006355	Organoheterocyclic compounds	Furofurans	Isosorbides	32449-92-6	212.979	5.43783	M+K-2H	C6H8O6	0	37.6	metab_8591	neg_10942	neg	3.905	4.063	4.019	3.644	3.831	3.615
19-Hydroxytestosterone	0.01141	0.8234	1.4031	1.3225	0.9454	-0.081	yes	down	B(ii)	C05294	Hormones and transmitters	Steroid hormones	map01100;map00140	Metabolic pathways;Steroid hormone biosynthesis	Metabolism;Metabolism	Global and overview maps;Lipid metabolism	HMDB0006769;HMDB0060089;PW_C002920	Organoheterocyclic compounds	Indoles and derivatives	Not Available	2126-37-6	653.405	6.46235	2M+FA-H	C19H28O3	0	59.4	metab_20905	neg_5725	neg	5.073	4.987	4.888	5.339	5.211	5.262
5-(Biotinamido)pentylamine	0.01517	0.8608	1.3891	1.3153	0.9544	-0.0673	yes	down	B(ii)	-	-	-	-	-	-	-	HMDB0246726	Organoheterocyclic compounds	Biotin and derivatives	Not Available	-	365.14	6.55325	M+K-2H	C15H28N4O2S	0	75.7	metab_16560	neg_5871	neg	6.172	6.039	5.994	6.313	6.308	6.451
Fluticasone 17beta-carboxylic acid	0.04982	0.9625	1.3312	1.2597	0.951	-0.0725	yes	down	B(ii)	-	-	-	-	-	-	-	HMDB0061092	Lipids and lipid-like molecules	Steroids and steroid derivatives	Androstane steroids	-	433.127	6.54792	M+K-2H	C21H26F2O5	0	46.7	metab_16550	neg_5861	neg	5.813	5.655	5.529	5.957	5.845	6.074
4-Decan-4-Ylbenzenesulfonic Acid	0.02755	0.9625	1.3044	1.2377	0.9624	-0.0553	yes	down	B(i)	-	-	-	-	-	-	-	-	-	-	-	-	297.153	6.58532	M-H	C16H26O3S	79	0	metab_19490	neg_8629	neg	6.943	6.824	6.76	7.064	7.04	7.223
N-Acetylmannosamine	0.02565	0.9993	1.2733	1.0836	1.0466	0.0657	yes	up	B(ii)	C00645	Carbohydrates	Monosaccharides	map01100;map00520;map01250;map00541	Metabolic pathways;Amino sugar and nucleotide sugar metabolism;Biosynthesis of nucleotide sugars;O-Antigen nucleotide sugar biosynthesis	Metabolism;Metabolism;Metabolism;Metabolism	Global and overview maps;Carbohydrate metabolism;Global and overview maps;Glycan biosynthesis and metabolism	PW_C000883;HMDB0001129	Organic oxygen compounds	Organooxygen compounds	Carbohydrates and carbohydrate conjugates	7772-94-3	263.123	0.703067	M+ACN+H	C8H15NO6	0	66.8	metab_6787	pos_7449	pos	4.675	4.581	4.748	4.446	4.406	4.528
Perfluoroheptanoic Acid	0.03038	0.9625	1.2696	1.2057	1.0496	0.0698	yes	up	B(i)	-	-	-	-	-	-	-	HMDB0256322	Organohalogen compounds	Alkyl halides	Alkyl fluorides	-	362.969	6.96923	M-H	C7HF13O2	78.1	0	metab_17088	neg_6382	neg	5.279	5.341	5.443	5.049	5.222	5.032
Gomisin M2	0.01655	0.9993	1.2588	1.084	0.9677	-0.0474	yes	down	B(ii)	-	-	-	-	-	-	-	HMDB0303928	Phenylpropanoids and polyketides	Tannins	Hydrolyzable tannins	-	425.133	7.23163	M+K	C22H26O6	0	69.4	metab_3600	pos_4395	pos	5.822	5.702	5.711	5.927	5.892	5.991
Prednisone	0.004567	0.7213	1.2565	1.1904	0.9676	-0.0475	yes	down	B(ii)	C07370	-	-	-	-	-	-	HMDB0014773;LMST02030180;PW_C009120;MJDBOTE0001633	Lipids and lipid-like molecules	Steroids and steroid derivatives	Hydroxysteroids	1953-03-02	379.156	7.13942	M+Na-2H	C21H26O5	0	73.1	metab_18759	neg_7916	neg	6.707	6.609	6.67	6.864	6.854	6.938
Panaxydol linoleate	0.02059	0.9993	1.2408	1.0823	0.9703	-0.0435	yes	down	B(ii)	-	-	-	-	-	-	-	HMDB0041205	Lipids and lipid-like molecules	Fatty Acyls	Lineolic acids and derivatives	155551-19-2	540.445	6.5421	M+NH4	C35H54O3	0	57.2	metab_2634	pos_3484	pos	6.312	6.452	6.365	6.515	6.629	6.571
Sulfosuccinimidyl 6-(biotinamido)hexanoate	0.00534	0.7213	1.2117	1.1475	0.9687	-0.0459	yes	down	B(ii)	-	-	-	-	-	-	-	HMDB0258604;HMDB0247319	Organoheterocyclic compounds	Biotin and derivatives	Not Available	-	515.13	7.15545	M-H2O-H	C20H30N4O9S2	0	81.9	metab_17197	neg_6485	neg	6.522	6.429	6.481	6.671	6.649	6.738
4-(undecan-5-yl)benzene-1-Sulfonic Acid	0.005764	0.7213	1.1905	1.1258	0.9729	-0.0396	yes	down	B(i)	-	-	-	-	-	-	-	-	-	-	-	-	311.168	7.13942	M-H	C17H28O3S	76.5	0	metab_18763	neg_7920	neg	7.318	7.224	7.252	7.451	7.434	7.517
P-Toluenesulfonic Acid	0.004238	0.7213	1.1707	1.118	0.9652	-0.0511	yes	down	B(i)	C06677	-	-	map01100;map01220;map00623;map01120	Metabolic pathways;Degradation of aromatic compounds;Toluene degradation;Microbial metabolism in diverse environments	Metabolism;Metabolism;Metabolism;Metabolism	Global and overview maps;Global and overview maps;Xenobiotics biodegradation and metabolism;Global and overview maps	HMDB0059933	Benzenoids	Benzene and substituted derivatives	Benzenesulfonic acids and derivatives	104-15-4	171.012	3.89425	M-H	C7H8O3S	45.9	0	metab_9555	neg_11827	neg	5.49	5.491	5.425	5.675	5.617	5.705
28-Norbrassinolide	0.0446	0.9625	1.1546	1.1287	0.9445	-0.0824	yes	down	B(ii)	-	-	-	-	-	-	-	HMDB0302397	Lipids and lipid-like molecules	Steroids and steroid derivatives	Steroid lactones	-	503.281	4.56455	M+K-2H	C27H46O6	0	41.6	metab_14529	neg_3933	neg	3.831	3.967	3.939	4.006	4.21	4.208
Vanillin	0.0006513	0.4794	1.1265	1.0705	0.9486	-0.0761	yes	down	B(i)	C00755	-	-	map01100;map00996;map01110;map01120;map00627;map01063;map01061	Metabolic pathways;Biosynthesis of various alkaloids;Biosynthesis of secondary metabolites;Microbial metabolism in diverse environments;Aminobenzoate degradation;Biosynthesis of alkaloids derived from shikimate pathway;Biosynthesis of phenylpropanoids	Metabolism;Metabolism;Metabolism;Metabolism;Metabolism;Metabolism;Metabolism	Global and overview maps;Biosynthesis of other secondary metabolites;Global and overview maps;Global and overview maps;Xenobiotics biodegradation and metabolism;Chemical structure transformation maps;Chemical structure transformation maps	HMDB0012308;HMDB0245834;MJDBOTE0000374	Benzenoids	Phenols	Methoxyphenols	121-33-5	151.04	3.9588	M-H	C8H8O3	67	0	metab_9506	neg_11783	neg	3.206	3.201	3.225	3.397	3.405	3.352
6',7'-Dihydroxybergamottin	0.01422	0.8608	1.1253	1.0938	0.9643	-0.0524	yes	down	B(ii)	C22156	-	-	map00999	Biosynthesis of various plant secondary metabolites	Metabolism	Biosynthesis of other secondary metabolites	HMDB0039066	Phenylpropanoids and polyketides	Coumarins and derivatives	Furanocoumarins	145414-76-2;71339-34-9	353.142	6.6762	M-H2O-H	C21H24O6	0	42.4	metab_19282	neg_8417	neg	5.103	5.141	5.254	5.343	5.371	5.356
Ethoxyacetic acid	0.03624	0.9993	1.1137	1.0344	0.9667	-0.0489	yes	down	B(ii)	-	-	-	-	-	-	-	HMDB0031212	Organic acids and derivatives	Carboxylic acids and derivatives	Carboxylic acids	627-03-2	87.0438	1.35982	M+H-H2O	C4H8O3	0	30.3	metab_1303	pos_2206	pos	4.712	4.879	4.856	4.978	4.962	5.005
4-Dodecylbenzenesulfonic Acid	0.0032	0.7213	1.1015	1.0398	0.9761	-0.0349	yes	down	B(ii)	-	-	-	-	-	-	-	HMDB0059915	Benzenoids	Benzene and substituted derivatives	Benzenesulfonic acids and derivatives	-	325.184	7.5329	M-H	C18H30O3S	0	49	metab_18250	neg_7447	neg	6.995	6.924	6.915	7.105	7.106	7.133
Isocyperol	0.04949	0.9625	1.0516	0.9984	0.9647	-0.0518	yes	down	B(ii)	C16974	-	-	-	-	-	-	HMDB0035718	Lipids and lipid-like molecules	Prenol lipids	Sesquiterpenoids	20085-00-1	265.181	6.27065	M+FA-H	C15H24O	0	51.2	metab_20286	neg_9400	neg	4.955	4.944	5.032	5.151	5.265	5.061
6-Methylprednisone	0.01019	0.794	1.0473	0.986	0.9725	-0.0402	yes	down	B(ii)	-	-	-	-	-	-	-	HMDB0247089	Lipids and lipid-like molecules	Steroids and steroid derivatives	Hydroxysteroids	-	393.171	7.52227	M+Na-2H	C22H28O5	0	63.8	metab_18270	neg_7465	neg	5.723	5.631	5.629	5.814	5.797	5.851
1,4-Cyclohexanedicarboxylic Acid	0.04094	0.9625	1.0079	1.0008	0.9602	-0.0586	yes	down	B(i)	-	-	-	-	-	-	-	-	-	-	-	-	171.066	5.79585	M-H	C8H12O4	70.8	0	metab_15182	neg_4535	neg	4.093	4.27	4.224	4.325	4.373	4.41
