# Supplementary material for: Rapid reshaping of the soil microbiome and metabolome during short-term flooding and draining in rice
Source: Front Microbiol. 2025 Sep 2;16:1632744. doi: 10.3389/fmicb.2025.1632744 (PMC12436361; doi:10.3389/fmicb.2025.1632744)
Supplement: Supplementary file 7 [file Table_7.XLSX]

## Sheet: Table S2
Metabolite	P_value	FDR	VIP_pred_OPLS-DA	VIP_PLS-DA	FC(R3/R1)	Log2FC(R3/R1)	Significant	Regulate	level	KEGG Compound ID	KEGG Compound First Category	KEGG Compound Second Category	KEGG Pathway ID	KEGG Pathway Description	KEGG Pathway First Category	KEGG Pathway Second Category	Library ID	HMDB Superclass	HMDB Class	HMDB Subclass	CAS ID	M/Z	Retention time	Adducts	Formula	Fragmentation Score	Theoretical Fragmentation Score	Metab ID	ID	Mode	R3_1	R3_2	R3_3	R1_1	R1_2	R1_3	r3_mean	r3_SD	r1_mean	r1_SD
N-Palmitoyl Threonine	0.01551	0.3498	4.205	4.2561	0.2973	-1.75	yes	down	B(ii)	-	-	-	-	-	-	-	HMDB0241933;LMFA08020107	Organic acids and derivatives	Carboxylic acids and derivatives	Amino acids, peptides, and analogues	-	402.286	6.46765	M+Cl, M+FA-H	C20H39NO4	0	51.2	metab_11843	neg_1427	neg	2.827	0.6697	0.6789	3.973	5.281	4.792	1.392	1.243	4.682	0.6611
5-Hydroxyconiferyl alcohol	0.04799	0.3282	3.7325	3.7913	0.3261	-1.6166	yes	down	B(ii)	C12205	-	-	map01110;map00940	Biosynthesis of secondary metabolites;Phenylpropanoid biosynthesis	Metabolism;Metabolism	Global and overview maps;Biosynthesis of other secondary metabolites	HMDB0060398	Benzenoids	Phenols	Methoxyphenols	1782-47-4	197.08	4.96142	M+H-H2O, M+H	C10H12O4	0	33.8	metab_5671	pos_642	pos	2.412	0.0009	1.148	2.967	4.671	3.283	1.187	1.206	3.64	0.9067
Heptadecanoyl carnitine	0.04997	0.4843	3.693	3.5852	0.4041	-1.3072	yes	down	B(ii)	-	-	-	-	-	-	-	LMFA07070067;HMDB0006210	Lipids and lipid-like molecules	Fatty Acyls	Fatty acid esters	106182-29-0	450.298	6.67058	M+K-2H	C24H47NO4	0	43.2	metab_19290	neg_8427	neg	2.486	0.0164	2.744	4.972	3.902	4.112	1.749	1.506	4.328	0.5669
4-Fluoro-2-(trifluoromethyl)phenylacetic acid	0.02222	0.2508	3.523	3.3876	0.6412	-0.6412	yes	down	B(ii)	-	-	-	-	-	-	-	HMDB0244849	Benzenoids	Benzene and substituted derivatives	Trifluoromethylbenzenes	-	267.004	3.35257	M+2Na-H	C9H6F4O2	0	47.7	metab_6154	pos_6866	pos	2.862	2.843	4.036	4.619	5.657	4.916	3.247	0.6833	5.064	0.5346
Tezacitabine	0.03735	0.2999	3.4478	3.3459	0.6776	-0.5615	yes	down	B(ii)	-	-	-	-	-	-	-	HMDB0258943	Organoheterocyclic compounds	Diazines	Pyrimidines and pyrimidine derivatives	-	296.043	3.34728	M+K	C10H12FN3O4	0	36.1	metab_6157	pos_6869	pos	3.951	2.932	4.802	5.349	6.262	5.633	3.895	0.9359	5.748	0.467
DG(17:0/0:0/PGD2)	0.04401	0.3188	3.2031	3.3531	1.5061	0.5908	yes	up	B(ii)	-	-	-	-	-	-	-	HMDB0295661	Not Available	Not Available	Not Available	-	701.491	6.47882	M+H, M+Na	C40H70O8	0	69	metab_7415	pos_868	pos	4.802	5.051	6.832	3.799	3.547	3.734	5.562	1.107	3.693	0.1311
Decanal	0.001278	0.1188	3.1742	3.1737	0.7264	-0.4612	yes	down	B(ii)	C12307	-	-	-	-	-	-	LMFA06000052;HMDB0032211;HMDB0011623	Organoheterocyclic compounds	Dioxolanes	1,3-dioxolanes	5421-12-5;112-31-2	198.185	6.22552	M+ACN+H	C10H20O	0	77.4	metab_4726	pos_5520	pos	4.074	3.733	3.688	5.084	5.525	5.218	3.832	0.2115	5.275	0.2262
Dihydroisophorol	0.004042	0.1533	3.1324	3.1193	0.7498	-0.4154	yes	down	B(ii)	-	-	-	-	-	-	-	HMDB0029557	Organic oxygen compounds	Organooxygen compounds	Alcohols and polyols	116-02-9	184.169	6.1726	M+ACN+H	C9H18O	0	51.1	metab_4835	pos_5628	pos	4.643	3.834	4.372	5.657	5.785	5.692	4.283	0.4116	5.712	0.0661
Cholic Acid	0.03935	0.3068	3.0941	2.9619	0.5128	-0.9635	yes	down	B(i)	C00695	Steroids	24-Carbon atoms	map01100;map04976;map00121;map00120	Metabolic pathways;Bile secretion;Secondary bile acid biosynthesis;Primary bile acid biosynthesis	Metabolism;Organismal Systems;Metabolism;Metabolism	Global and overview maps;Digestive system;Lipid metabolism;Lipid metabolism	LMST04010001;PW_C000480;HMDB0000619;MJDBDZS0000046	Lipids and lipid-like molecules	Steroids and steroid derivatives	Bile acids, alcohols and derivatives	81-25-4	373.272	6.28895	M+H-2H2O, 2M+NH4, 2M+H	C24H40O5	81.9	0	metab_2129	pos_298	pos	1.063	1.502	2.009	2.981	2.285	3.654	1.525	0.4737	2.974	0.6843
7-Epijasmonic acid	0.01733	0.2296	3.0256	2.9285	0.732	-0.4501	yes	down	B(ii)	C16317	-	-	map01100;map00592;map01110	Metabolic pathways;alpha-Linolenic acid metabolism;Biosynthesis of secondary metabolites	Metabolism;Metabolism;Metabolism	Global and overview maps;Lipid metabolism;Global and overview maps	HMDB0303804	Lipids and lipid-like molecules	Fatty Acyls	Lineolic acids and derivatives	-	421.255	6.24663	2M+H	C12H18O3	0	70.5	metab_4682	pos_5478	pos	3.703	3.061	4.221	5.034	4.87	5.104	3.662	0.5811	5.003	0.1202
Estradiol 17-sulfate	0.03505	0.2915	3.0002	3.0256	0.6634	-0.592	yes	down	B(ii)	-	-	-	-	-	-	-	HMDB0251958	Lipids and lipid-like molecules	Steroids and steroid derivatives	Sulfated steroids	-	375.125	4.79113	M+H-H2O, M+NH4, M+Na	C18H24O5S	0	31.7	metab_2525	pos_337	pos	3.301	2.845	2.775	3.971	5.385	4.093	2.974	0.2853	4.483	0.7838
Maltohexaose	0.0007838	0.1592	2.8756	2.8036	1.3041	0.3831	yes	up	B(ii)	C01936	-	-	-	-	-	-	HMDB0012253	Organic oxygen compounds	Organooxygen compounds	Carbohydrates and carbohydrate conjugates	34620-77-4	1025.3	0.6742	M+Cl	C36H62O31	0	94.6	metab_13149	neg_2647	neg	5.782	5.69	5.367	4.199	4.428	4.284	5.613	0.2182	4.304	0.1161
LysoPC(20:5(5Z,8Z,11Z,14Z,17Z)/0:0)	0.0005022	0.1592	2.8135	2.7829	0.7044	-0.5055	yes	down	B(ii)	C04230	Lipids	Phospholipids	map00564;map05231	Glycerophospholipid metabolism;Choline metabolism in cancer	Metabolism;Human Diseases	Lipid metabolism;Cancer: overview	HMDB0010397	Lipids and lipid-like molecules	Glycerophospholipids	Glycerophosphocholines	-	586.314	6.34538	M+FA-H	C28H48NO7P	0	86.3	metab_16200	neg_5518	neg	3.072	3.052	3.063	4.309	4.58	4.153	3.062	0.01007	4.347	0.2159
Ent-Lamivudine	0.0154	0.223	2.7747	2.7658	1.3216	0.4023	yes	up	B(ii)	-	-	-	-	-	-	-	HMDB0251826	Nucleosides, nucleotides, and analogues	Nucleoside and nucleotide analogues	3''-thia pyrimidine nucleosides	-	212.047	6.65867	M+H-H2O	C8H11N3O3S	0	59	metab_3959	pos_4744	pos	4.971	4.367	5.22	3.542	3.514	3.959	4.853	0.4386	3.672	0.2492
LysoPC(18:3(6Z,9Z,12Z)/0:0)	0.002139	0.1979	2.7713	2.7154	0.7199	-0.4741	yes	down	B(ii)	C04230	Lipids	Phospholipids	map00564;map05231	Glycerophospholipid metabolism;Choline metabolism in cancer	Metabolism;Human Diseases	Lipid metabolism;Cancer: overview	HMDB0010387	Lipids and lipid-like molecules	Glycerophospholipids	Glycerophosphocholines	-	562.314	6.3614	M+FA-H	C26H48NO7P	0	88.4	metab_20051	neg_9178	neg	3.096	3.076	3.451	4.315	4.712	4.339	3.208	0.2111	4.456	0.2226
2-Amino-4-methylsulfanylbutanal	0.04442	0.4735	2.7509	2.7062	0.7139	-0.4862	yes	down	B(ii)	-	-	-	-	-	-	-	HMDB0258128	Organosulfur compounds	Thioethers	Dialkylthioethers	-	132.049	3.3466	M-H	C5H11NOS	0	34.7	metab_13868	neg_3326	neg	3.707	2.945	4.126	4.555	5.734	4.809	3.593	0.5987	5.033	0.6203
Retinoyl b-glucuronide	0.03856	0.3048	2.7386	2.6725	0.7901	-0.3399	yes	down	B(ii)	C11061	-	-	map00830	Retinol metabolism	Metabolism	Metabolism of cofactors and vitamins	PW_C001786;HMDB0003141	Lipids and lipid-like molecules	Prenol lipids	Terpene glycosides	401-10-5	509.27	6.35225	M+CH3OH+H	C26H36O8	0	43.5	metab_4424	pos_5221	pos	4.429	3.989	4.918	5.259	6.18	5.442	4.446	0.4648	5.627	0.4877
Eicosapentaenoic Acid	0.009664	0.3	2.711	2.6642	0.7448	-0.4251	yes	down	B(i)	C06428	Lipids	Fatty acids	map01040	Biosynthesis of unsaturated fatty acids	Metabolism	Lipid metabolism	HMDB0001999;PW_C001337	Lipids and lipid-like molecules	Fatty Acyls	Fatty acids and conjugates	10417-94-4	301.217	6.56928	M-H	C20H30O2	56.3	0	metab_16594	neg_5902	neg	3.42	3.719	3.867	4.607	5.388	4.785	3.669	0.2275	4.926	0.4096
Trans-p-Menthane-7,8-diol 7-glucoside	0.01059	0.2027	2.7083	2.676	0.6805	-0.5553	yes	down	B(ii)	-	-	-	-	-	-	-	HMDB0033230	Lipids and lipid-like molecules	Prenol lipids	Terpene glycosides	217962-30-6	352.231	5.96492	M+NH4	C16H30O7	0	37	metab_5167	pos_5947	pos	2.315	2.297	2.288	3.853	3.194	3.093	2.3	0.01359	3.38	0.413
Boldenone Undecylenate	0.0009071	0.1187	2.6854	2.6478	0.838	-0.255	yes	down	B(i)	-	-	-	-	-	-	-	HMDB0249340;MJDBOTE0001145	Lipids and lipid-like molecules	Steroids and steroid derivatives	Steroid esters	-	470.367	6.34172	M+NH4	C30H44O3	84.3	0	metab_2477	pos_3321	pos	5.258	4.952	5.266	6.194	6.065	6.21	5.159	0.1789	6.156	0.07924
Phenoxyacetic Acid	0.0239	0.3941	2.67	2.6859	0.7087	-0.4968	yes	down	B(i)	C02181	-	-	-	-	-	-	HMDB0031609	Benzenoids	Benzene and substituted derivatives	Phenoxyacetic acid derivatives	122-59-8	151.04	5.74243	M-H	C8H8O3	89.1	0	metab_15142	neg_4499	neg	3.831	2.93	3.008	4.713	4.127	4.947	3.257	0.4994	4.596	0.4225
Cer(d20:1/LTE4)	0.005556	0.2583	2.6402	2.599	0.7793	-0.3597	yes	down	B(ii)	-	-	-	-	-	-	-	HMDB0290114	Not Available	Not Available	Not Available	-	747.531	6.27592	M-H	C43H76N2O6S	0	40.4	metab_20265	neg_9380	neg	3.774	4.507	4.116	5.225	5.35	5.331	4.132	0.3665	5.302	0.06732
Dihydrothiazine	0.005137	0.1699	2.6343	2.5874	0.8007	-0.3207	yes	down	B(ii)	-	-	-	-	-	-	-	HMDB0251336	Organoheterocyclic compounds	Thiazines	1,2-thiazines	-	134.063	3.50732	M+CH3OH+H	C4H7NS	0	46.2	metab_6089	pos_6807	pos	3.984	3.83	4.119	4.736	5.269	4.9	3.978	0.1444	4.968	0.2729
Germacrone	0.002431	0.1368	2.6322	2.5896	0.8329	-0.2638	yes	down	B(ii)	C16966	-	-	-	-	-	-	HMDB0252704	Lipids and lipid-like molecules	Prenol lipids	Sesquiterpenoids	6902-91-6	454.372	6.35225	2M+NH4	C15H22O	0	47.9	metab_2483	pos_3327	pos	4.949	4.574	4.998	5.861	5.713	5.858	4.84	0.232	5.811	0.08439
Pregnanetriolone	0.004738	0.2433	2.5595	2.5086	0.7747	-0.3683	yes	down	B(ii)	C15368	-	-	-	-	-	-	HMDB0041997	Lipids and lipid-like molecules	Steroids and steroid derivatives	Pregnane steroids	603-99-6	371.22	6.6547	M+Na-2H	C21H34O4	0	58.2	metab_16729	neg_6030	neg	3.876	3.371	3.954	4.885	4.868	4.708	3.734	0.3165	4.82	0.09783
Dibutylamine	0.0005645	0.0929	2.5093	2.4917	0.8652	-0.2089	yes	down	B(ii)	C00849	-	-	-	-	-	-	HMDB0251174;HMDB0031217	Organic nitrogen compounds	Organonitrogen compounds	Amines	141-78-6	130.159	3.82062	M+H	C8H19N	0	39	metab_5981	pos_6707	pos	5.733	5.62	5.612	6.552	6.664	6.392	5.655	0.06762	6.536	0.137
Palustrine	0.01896	0.3616	2.4965	2.4718	0.7237	-0.4665	yes	down	B(ii)	C10608	-	-	-	-	-	-	HMDB0256095	Phenylpropanoids and polyketides	Macrolactams	Not Available	22324-44-3	344.209	6.05163	M+Cl	C17H31N3O2	0	66.4	metab_15594	neg_4931	neg	2.636	3.434	2.738	4.187	4.234	3.75	2.936	0.4345	4.057	0.2667
1,5-Hexadiene	0.01076	0.2027	2.4712	2.4333	1.2453	0.3165	yes	up	B(ii)	-	-	-	-	-	-	-	HMDB0244236	Hydrocarbons	Unsaturated hydrocarbons	Olefins	-	203.121	6.09813	2M+K	C6H10	0	54.6	metab_4996	pos_5782	pos	4.539	4.748	4.436	3.92	3.329	3.771	4.574	0.1589	3.673	0.3074
Houttuynin	0.005575	0.1735	2.4614	2.4011	0.8201	-0.2861	yes	down	B(ii)	C16947	-	-	-	-	-	-	HMDB0034561	Lipids and lipid-like molecules	Fatty Acyls	Fatty aldehydes	56505-80-7	191.179	6.32062	M+H-2H2O	C14H26O2	0	54.4	metab_4508	pos_5303	pos	3.835	3.816	4.031	4.515	4.726	5.004	3.894	0.1191	4.748	0.2451
Glyphosine	0.005318	0.2549	2.4551	2.4061	0.8071	-0.3092	yes	down	B(ii)	C19132	-	-	-	-	-	-	HMDB0252892	Organic acids and derivatives	Carboxylic acids and derivatives	Amino acids, peptides, and analogues	2439-99-8	243.978	4.89045	M-H2O-H	C4H11NO8P2	0	34.7	metab_14687	neg_4079	neg	4.181	3.966	4.457	4.977	5.306	5.331	4.201	0.2464	5.205	0.1974
(S)-2-Propylpiperidine	0.02794	0.2684	2.445	2.4804	0.8427	-0.2469	yes	down	B(ii)	C06523	-	-	map01066;map01060	Biosynthesis of alkaloids derived from terpenoid and polyketide;Biosynthesis of plant secondary metabolites	Metabolism;Metabolism	Chemical structure transformation maps;Chemical structure transformation maps	HMDB0030285	Alkaloids and derivatives	Not Available	Not Available	458-88-8	169.169	6.18313	M+ACN+H	C8H17N	0	70	metab_4814	pos_5607	pos	5.843	4.848	5.291	6.401	6.365	6.198	5.327	0.4984	6.321	0.1084
13-Hode	0.02766	0.4114	2.4276	2.408	0.7424	-0.4297	yes	down	B(i)	C14762	-	-	map00591;map03320	Linoleic acid metabolism;PPAR signaling pathway	Metabolism;Organismal Systems	Lipid metabolism;Endocrine system	LMFA02000228;HMDB0004667;HMDB0242324	Lipids and lipid-like molecules	Fatty Acyls	Lineolic acids and derivatives	29623-28-7	277.217	6.60672	M-H2O-H	C18H32O3	58.7	0	metab_16660	neg_5968	neg	3.41	3.058	3.007	4.717	4.348	3.698	3.158	0.219	4.254	0.5164
L-Histidine trimethylbetaine	0.001913	0.196	2.427	2.3679	0.7964	-0.3284	yes	down	B(ii)	C05575	-	-	map01100;map00340	Metabolic pathways;Histidine metabolism	Metabolism;Metabolism	Global and overview maps;Amino acid metabolism	HMDB0029422	Organic acids and derivatives	Carboxylic acids and derivatives	Amino acids, peptides, and analogues	534-30-5	393.226	6.50492	2M-H	C9H15N3O2	0	38.9	metab_16485	neg_5793	neg	3.455	3.81	3.846	4.659	4.711	4.581	3.704	0.2163	4.651	0.06531
Basilimoside	0.003986	0.1533	2.4259	2.3733	0.8695	-0.2017	yes	down	B(ii)	-	-	-	-	-	-	-	HMDB0302040	Lipids and lipid-like molecules	Steroids and steroid derivatives	Stigmastanes and derivatives	-	630.476	6.42087	M+ACN+H	C36H60O6	0	60.9	metab_2531	pos_3375	pos	5.509	5.297	5.65	6.379	6.124	6.42	5.485	0.1777	6.308	0.1602
Cyclopentylamine	0.02175	0.2496	2.4239	2.4739	0.7842	-0.3507	yes	down	B(ii)	-	-	-	-	-	-	-	HMDB0250671	Organic nitrogen compounds	Organonitrogen compounds	Amines	-	86.0962	6.18313	M+H	C5H11N	0	30.2	metab_2277	pos_3119	pos	4.019	3.162	3.37	4.549	4.544	4.363	3.517	0.4469	4.485	0.1059
Sinapyl Alcohol	0.01973	0.2401	2.4148	2.3807	0.7773	-0.3635	yes	down	B(i)	C02325	-	-	map01100;map00940;map01110;map01061	Metabolic pathways;Phenylpropanoid biosynthesis;Biosynthesis of secondary metabolites;Biosynthesis of phenylpropanoids	Metabolism;Metabolism;Metabolism;Metabolism	Global and overview maps;Biosynthesis of other secondary metabolites;Global and overview maps;Chemical structure transformation maps	HMDB0013070	Benzenoids	Phenols	Methoxyphenols	537-33-7	211.096	4.69028	M+H	C11H14O4	50.2	0	metab_1741	pos_2609	pos	3.088	3.056	3.186	3.869	4.455	3.68	3.11	0.06799	4.001	0.4045
Daidzein	0.002472	0.1368	2.4113	2.3658	1.335	0.4168	yes	up	B(i)	C10208	-	-	map00943;map01100;map01110;map01061	Isoflavonoid biosynthesis;Metabolic pathways;Biosynthesis of secondary metabolites;Biosynthesis of phenylpropanoids	Metabolism;Metabolism;Metabolism;Metabolism	Biosynthesis of other secondary metabolites;Global and overview maps;Global and overview maps;Chemical structure transformation maps	LMPK12050038;HMDB0003312;MJDBOTE0000779	Phenylpropanoids and polyketides	Isoflavonoids	Isoflav-2-enes	486-66-8	255.064	5.99152	M+H, M+Na	C15H10O4	89	0	metab_458	pos_1418	pos	3.384	2.991	3.298	2.427	2.399	2.419	3.224	0.2063	2.415	0.01405
Panthenol	0.02179	0.2496	2.4065	2.3932	0.8058	-0.3115	yes	down	B(i)	C05944	-	-	map00770	Pantothenate and CoA biosynthesis	Metabolism	Metabolism of cofactors and vitamins	HMDB0304820;HMDB0004231;MJDBOTE0000360	Lipids and lipid-like molecules	Fatty Acyls	Fatty amides	81-13-0	206.138	3.43268	M+H	C9H19NO4	74.1	0	metab_6116	pos_6831	pos	3.901	3.565	3.761	5.093	4.474	4.364	3.742	0.1691	4.644	0.3931
DG(12:0/20:5(5Z,8Z,11Z,14Z,16E)-OH(18R)/0:0)	0.004294	0.1573	2.3513	2.3126	0.865	-0.2092	yes	down	B(ii)	-	-	-	-	-	-	-	HMDB0294733	Not Available	Not Available	Not Available	-	616.46	6.36805	M+ACN+H	C35H58O6	0	55.8	metab_4404	pos_5200	pos	5.108	4.792	5.156	5.862	5.661	5.883	5.019	0.1977	5.802	0.1225
3a,6b,7a,12a-Tetrahydroxy-5b-cholanoic acid	0.03923	0.4499	2.351	2.424	0.7089	-0.4963	yes	down	B(ii)	C01094	-	-	map01100;map00400;map00051;map02060;map01120	Metabolic pathways;Phenylalanine, tyrosine and tryptophan biosynthesis;Fructose and mannose metabolism;Phosphotransferase system (PTS);Microbial metabolism in diverse environments	Metabolism;Metabolism;Metabolism;Environmental Information Processing;Metabolism	Global and overview maps;Amino acid metabolism;Carbohydrate metabolism;Membrane transport;Global and overview maps	HMDB0000399	Organic oxygen compounds	Organooxygen compounds	Carbohydrates and carbohydrate conjugates	80875-93-0	405.264	6.17433	M-H2O-H, M-H	C24H40O6	0	61.7	metab_10134	neg_1236	neg	3.042	3.22	2.06	3.699	4.075	3.965	2.774	0.6243	3.913	0.1936
Caffeine	0.03065	0.2778	2.3443	2.3534	0.7844	-0.3503	yes	down	B(i)	C07481	-	-	map01100;map01110;map01120;map00232;map01065;map01060	Metabolic pathways;Biosynthesis of secondary metabolites;Microbial metabolism in diverse environments;Caffeine metabolism;Biosynthesis of alkaloids derived from histidine and purine;Biosynthesis of plant secondary metabolites	Metabolism;Metabolism;Metabolism;Metabolism;Metabolism;Metabolism	Global and overview maps;Global and overview maps;Global and overview maps;Biosynthesis of other secondary metabolites;Chemical structure transformation maps;Chemical structure transformation maps	PW_C001222;HMDB0001847	Organoheterocyclic compounds	Imidazopyrimidines	Purines and purine derivatives	1958-08-02	195.087	4.18458	M+H	C8H10N4O2	96.8	0	metab_5881	pos_6614	pos	3.487	3.08	3.21	3.826	4.003	4.635	3.259	0.2079	4.155	0.4257
11b,17a,21-Trihydroxypreg-nenolone	0.02714	0.4093	2.3402	2.336	0.7569	-0.4018	yes	down	B(ii)	C05489	-	-	map00140	Steroid hormone biosynthesis	Metabolism	Lipid metabolism	PW_C002913;HMDB0006760	Lipids and lipid-like molecules	Steroids and steroid derivatives	Hydroxysteroids	-	345.205	6.60135	M-H2O-H	C21H32O5	0	74.8	metab_16654	neg_5961	neg	3.48	3.173	2.942	4.698	4.17	3.808	3.198	0.27	4.225	0.4471
2,5-Dihydro-2,4,5-trimethyloxazole	0.02854	0.2714	2.3398	2.2858	1.2857	0.3626	yes	up	B(ii)	-	-	-	-	-	-	-	HMDB0031199	Organoheterocyclic compounds	Azolines	Oxazolines	22694-96-8	131.118	0.61285	M+NH4	C6H11NO	0	48	metab_6933	pos_7585	pos	3.875	3.911	3.57	3.119	2.495	3.219	3.785	0.1876	2.944	0.3923
Butyryl trihexyl citrate	8.956E-5	0.05864	2.3365	2.2894	0.8902	-0.1678	yes	down	B(ii)	-	-	-	-	-	-	-	HMDB0247498	Organic acids and derivatives	Carboxylic acids and derivatives	Tetracarboxylic acids and derivatives	-	547.381	6.44193	M+H, M+CH3OH+H	C28H50O8	0	35.1	metab_7401	pos_854	pos	5.939	5.894	6.035	6.655	6.696	6.721	5.956	0.07215	6.691	0.0336
Elaterinide	0.006815	0.2685	2.3268	2.3194	0.7903	-0.3395	yes	down	B(ii)	-	-	-	-	-	-	-	HMDB0035893	Lipids and lipid-like molecules	Steroids and steroid derivatives	Steroidal glycosides	1398-78-3	739.336	6.3826	M+Na-2H	C38H54O13	0	46.2	metab_16284	neg_5600	neg	3.355	3.881	3.347	4.375	4.505	4.512	3.528	0.3062	4.464	0.07728
Lyciumin C	0.002421	0.1982	2.3217	2.2859	0.7706	-0.3759	yes	down	B(ii)	-	-	-	-	-	-	-	HMDB0040696	Organic acids and derivatives	Carboxylic acids and derivatives	Amino acids, peptides, and analogues	150394-23-3	984.379	3.63048	M+Na-2H	C49H57N9O12	0	84.7	metab_14011	neg_3457	neg	3.036	2.775	3.126	3.743	4.006	3.849	2.979	0.1824	3.866	0.1324
Avocadyne Acetate	0.01115	0.3121	2.3007	2.2496	0.8268	-0.2744	yes	down	B(i)	-	-	-	-	-	-	-	-	-	-	-	-	325.238	6.50492	M-H	C19H34O4	76.1	0	metab_16483	neg_5791	neg	4.055	4.399	4.482	5.066	5.524	5.055	4.312	0.2264	5.215	0.2676
Octadeca-9,11-dienoic acid	0.02837	0.4179	2.2676	2.2521	0.8181	-0.2897	yes	down	B(ii)	C04056	-	-	map00591	Linoleic acid metabolism	Metabolism	Lipid metabolism	HMDB0005047;HMDB0247620;HMDB0003797	Lipids and lipid-like molecules	Fatty Acyls	Lineolic acids and derivatives	1839-11-8;2540-56-9	325.238	6.3292	M+FA-H	C18H32O2	0	72	metab_20149	neg_9271	neg	4.655	3.826	4.483	5.05	5.515	5.28	4.321	0.4374	5.282	0.2325
D(-)-beta-hydroxy butyric acid	0.03479	0.2915	2.2488	2.2347	0.7368	-0.4407	yes	down	B(i)	C01089	Organic acids	Carboxylic acids	map01100;map04024;map00650	Metabolic pathways;cAMP signaling pathway;Butanoate metabolism	Metabolism;Environmental Information Processing;Metabolism	Global and overview maps;Signal transduction;Carbohydrate metabolism	LMFA01050005	-	-	-	-	105.054	3.94403	M+H	C4H8O3	85.9	0	metab_1584	pos_2465	pos	2.396	2.076	2.406	2.887	3.586	2.863	2.293	0.1878	3.112	0.4107
Pyridoxine	0.02636	0.2642	2.2462	2.2216	0.6711	-0.5754	yes	down	B(i)	C00314	Vitamins and cofactors	Vitamins	map01100;map00750;map01120;map01240	Metabolic pathways;Vitamin B6 metabolism;Microbial metabolism in diverse environments;Biosynthesis of cofactors	Metabolism;Metabolism;Metabolism;Metabolism	Global and overview maps;Metabolism of cofactors and vitamins;Global and overview maps;Global and overview maps	PW_C000161;HMDB0301760;HMDB0000239;MJDBOTE0000424	Organoheterocyclic compounds	Pyridines and derivatives	Pyridoxines	65-23-6;58-56-0	152.07	3.4111	M+H-H2O	C8H11NO3	62.7	0	metab_6127	pos_6841	pos	1.421	1.996	1.395	2.609	2.357	2.205	1.604	0.3396	2.39	0.2041
(2'E,4'Z,7'Z,8E)-Colnelenic acid	0.0246	0.259	2.2423	2.2131	0.8595	-0.2184	yes	down	B(ii)	C16320	-	-	map00592;map01110	alpha-Linolenic acid metabolism;Biosynthesis of secondary metabolites	Metabolism;Metabolism	Lipid metabolism;Global and overview maps	HMDB0030996	Lipids and lipid-like molecules	Fatty Acyls	Fatty acids and conjugates	52591-16-9	315.191	6.34698	M+H-H2O, 2M+H, M+Na	C18H28O3	0	30.7	metab_1006	pos_193	pos	4.759	4.912	4.758	5.726	5.888	5.17	4.809	0.08866	5.595	0.3767
L-threo-sphinganine	0.007229	0.1834	2.2277	2.198	0.8803	-0.1839	yes	down	B(ii)	-	-	-	-	-	-	-	HMDB0304406	Organic nitrogen compounds	Organonitrogen compounds	Amines	-	366.32	6.37332	M+ACN+Na	C18H40NO2+	0	49.8	metab_2490	pos_3336	pos	5.445	5.045	5.454	5.985	6.135	5.994	5.315	0.2335	6.038	0.08422
Gamma-Glutamyl-2-aminobutyrate	0.03391	0.4308	2.2261	2.2092	0.8358	-0.2588	yes	down	B(ii)	-	-	-	-	-	-	-	HMDB0242176;HMDB0240645	Organic acids and derivatives	Carboxylic acids and derivatives	Amino acids, peptides, and analogues	16869-42-4	252.073	6.4305	M+Na-2H	C9H15N2O5-	0	32.6	metab_16351	neg_5662	neg	5.038	4.314	4.974	5.422	6.055	5.661	4.775	0.4005	5.713	0.3195
Ellagic acid acetyl-arabinoside	0.0005322	0.1592	2.1743	2.1342	1.1901	0.2511	yes	up	B(ii)	-	-	-	-	-	-	-	HMDB0301706	Phenylpropanoids and polyketides	Tannins	Hydrolyzable tannins	476-66-4	497.035	0.652867	M+Na-2H	C21H16O13	0	32	metab_13135	neg_2631	neg	4.783	4.699	4.695	3.834	4.03	4.05	4.726	0.04939	3.971	0.1191
Deoxyspergualin	0.0453	0.3224	2.1648	2.1507	0.8531	-0.2292	yes	down	B(ii)	-	-	-	-	-	-	-	HMDB0243514	Organic acids and derivatives	Carboxylic acids and derivatives	Amino acids, peptides, and analogues	-	370.294	6.3048	M+H-H2O	C17H37N7O3	0	39.7	metab_4543	pos_5337	pos	4.871	4.025	4.779	5.237	5.4	5.393	4.558	0.4641	5.343	0.09217
Anemarrhenasaponin I	0.01087	0.2027	2.1585	2.1626	1.2082	0.2729	yes	up	B(ii)	-	-	-	-	-	-	-	HMDB0248417	Lipids and lipid-like molecules	Steroids and steroid derivatives	Steroidal glycosides	-	741.436	6.34698	M+H-H2O, M+Na	C39H66O14	0	72.7	metab_255	pos_1231	pos	4.143	3.805	4.343	3.403	3.376	3.395	4.097	0.2716	3.391	0.0141
Guanidine, (4-chloro-3-methoxy-1-oxo-1H-2-benzopyran-7-yl)-	0.007737	0.2756	2.1567	2.123	0.8319	-0.2655	yes	down	B(ii)	-	-	-	-	-	-	-	HMDB0244397	Phenylpropanoids and polyketides	Isocoumarins and derivatives	Not Available	-	248.021	3.28185	M-H2O-H	C11H10ClN3O3	0	45.3	metab_13834	neg_3295	neg	3.708	4.063	3.883	4.723	4.439	4.848	3.885	0.1777	4.67	0.2094
Indolelactic acid	0.04784	0.4821	2.1474	2.1068	0.6876	-0.5404	yes	down	B(i)	C02043	-	-	-	-	-	-	HMDB0000671	Organoheterocyclic compounds	Indoles and derivatives	Indolyl carboxylic acids and derivatives	7417-65-4	204.066	5.57615	M-H	C11H11NO3	95.5	0	metab_8509	neg_10869	neg	1.817	1.797	2.205	2.625	3.376	2.457	1.939	0.2301	2.82	0.4892
Thiomorpholine 1,1-dioxide	0.002517	0.2017	2.1404	2.1118	0.8729	-0.1961	yes	down	B(ii)	-	-	-	-	-	-	-	HMDB0259018	Organoheterocyclic compounds	Thiazinanes	Thiomorpholines	-	180.033	3.28185	M+FA-H	C4H9NO2S	0	30.8	metab_10062	neg_12294	neg	5.038	5.336	5.166	5.918	5.82	6.065	5.18	0.1493	5.934	0.1233
Dinoprost	0.004284	0.2319	2.1356	2.0988	0.862	-0.2142	yes	down	B(i)	C00639	Lipids	Eicosanoids	map01100;map00590;map04976;map04921;map04080;map04072;map04726;map04913	Metabolic pathways;Arachidonic acid metabolism;Bile secretion;Oxytocin signaling pathway;Neuroactive ligand-receptor interaction;Phospholipase D signaling pathway;Serotonergic synapse;Ovarian steroidogenesis	Metabolism;Metabolism;Organismal Systems;Organismal Systems;Environmental Information Processing;Environmental Information Processing;Organismal Systems;Organismal Systems	Global and overview maps;Lipid metabolism;Digestive system;Endocrine system;Signaling molecules and interaction;Signal transduction;Nervous system;Endocrine system	HMDB0001139;HMDB0010199;LMFA03010002	Lipids and lipid-like molecules	Fatty Acyls	Eicosanoids	551-11-1	353.233	6.2226	M-H	C20H34O5	34.5	0	metab_20923	neg_5263	neg	4.564	4.888	4.772	5.465	5.668	5.366	4.741	0.1639	5.5	0.1539
LYSERGAMIDE	0.0263	0.2642	2.1326	2.0398	0.8736	-0.195	yes	down	B(ii)	C09160	-	-	-	-	-	-	HMDB0254261	Alkaloids and derivatives	Ergoline and derivatives	Lysergic acids and derivatives	478-94-4	331.154	3.66207	M+ACN+Na	C16H17N3O	0	80.9	metab_6040	pos_6763	pos	4.352	4.765	4.801	5.047	5.456	5.426	4.639	0.2492	5.31	0.2275
5-hydroxy-2-oxo-4-ureido-2,5-dihydro-1H imidazole-5-carboxylate	0.02639	0.409	2.1324	2.1452	0.7273	-0.4594	yes	down	B(ii)	-	-	-	-	-	-	-	HMDB0304214	Organic acids and derivatives	Carboxylic acids and derivatives	Amino acids, peptides, and analogues	-	182.009	5.7905	M-H2O-H	C5H5N4O5-	0	30.9	metab_15178	neg_4531	neg	2.124	2.786	1.973	3.116	3.189	3.158	2.294	0.4321	3.154	0.03653
4-Hydroxycyclohexylcarboxylic acid	0.01424	0.3387	2.1262	2.1659	0.7126	-0.4888	yes	down	B(ii)	-	-	-	-	-	-	-	HMDB0001988	Organic oxygen compounds	Organooxygen compounds	Alcohols and polyols	17419-81-7	189.077	5.42725	M+FA-H	C7H12O3	0	55.8	metab_8597	neg_10948	neg	2.221	2.339	1.71	2.808	2.985	3.006	2.09	0.3343	2.933	0.1087
Batatasin IV	0.02784	0.2684	2.1156	1.9983	0.8593	-0.2188	yes	down	B(ii)	C10247	-	-	-	-	-	-	LMPK13090032;HMDB0032641	Phenylpropanoids and polyketides	Stilbenes	Not Available	60347-67-3	262.145	0.7349	M+NH4	C15H16O3	0	80.7	metab_1115	pos_2032	pos	3.608	4.012	4.219	4.535	4.722	4.518	3.946	0.311	4.592	0.1133
5-Methylthioribose 1-phosphate	0.03104	0.4264	2.0969	2.0648	0.8009	-0.3203	yes	down	B(ii)	C04188	-	-	map01100;map00270;map01060	Metabolic pathways;Cysteine and methionine metabolism;Biosynthesis of plant secondary metabolites	Metabolism;Metabolism;Metabolism	Global and overview maps;Amino acid metabolism;Chemical structure transformation maps	HMDB0000963;PW_C000770	Organic oxygen compounds	Organooxygen compounds	Carbohydrates and carbohydrate conjugates	68134-74-7;72843-83-5	280.988	3.9102	M+Na-2H	C6H13O7PS	0	35.9	metab_14214	neg_3643	neg	3.404	2.872	3.51	3.897	4.374	3.949	3.262	0.3422	4.073	0.2617
DG(20:0/20:3(6,8,11)-OH(5)/0:0)	0.01111	0.3121	2.0788	2.0562	0.8712	-0.1989	yes	down	B(ii)	-	-	-	-	-	-	-	HMDB0296427	Not Available	Not Available	Not Available	-	725.549	6.27592	M+Cl	C43H78O6	0	38	metab_16084	neg_5406	neg	4.848	5.4	5.015	5.762	5.901	5.857	5.088	0.283	5.84	0.07106
(3S)-3-hydroxycyclocitral	0.004637	0.2403	2.0784	2.0466	0.8118	-0.3008	yes	down	B(ii)	C19731	-	-	map00999	Biosynthesis of various plant secondary metabolites	Metabolism	Biosynthesis of other secondary metabolites	HMDB0303972	Organic oxygen compounds	Organooxygen compounds	Alcohols and polyols	-	213.113	4.79968	M+FA-H	C10H16O2	0	40.9	metab_9010	neg_11328	neg	3.101	2.999	3.244	3.66	4.023	3.828	3.115	0.1226	3.837	0.1814
MG(14:0/0:0/0:0)	0.0007767	0.1592	2.0707	2.0399	0.8726	-0.1966	yes	down	B(ii)	-	-	-	-	-	-	-	HMDB0011561	Lipids and lipid-like molecules	Glycerolipids	Monoradylglycerols	-	323.222	6.19053	M-H, M+Na-2H	C17H34O4	0	69.5	metab_10277	neg_1249	neg	4.814	4.63	4.8	5.484	5.347	5.491	4.748	0.1022	5.441	0.08103
Desidustat	0.0179	0.2318	2.0589	2.0787	1.1821	0.2414	yes	up	B(ii)	-	-	-	-	-	-	-	HMDB0251046	Organic acids and derivatives	Carboxylic acids and derivatives	Amino acids, peptides, and analogues	-	371.067	6.20965	M+K	C16H16N2O6	0	47.5	metab_4759	pos_5553	pos	4.306	4.199	4.621	3.596	3.568	3.939	4.375	0.2194	3.701	0.2064
DG(22:4(7Z,10Z,13Z,16Z)/20:1(11Z)/0:0)	0.002551	0.2029	2.055	2.045	0.862	-0.2142	yes	down	B(ii)	C00165	-	-	map05214;map05167;map04650;map05163;map04750;map05235;map04015;map04014;map04659;map04540;map04010;map04012;map05022;map04370;map04371;map04072;map04071;map04975;map05143;map05012;map05231;map05146;map04919;map05200;map04961;map04745;map04921;map04920;map04923;map04925;map05017;map04625;map04929;map04726;map04725;map04724;map04723;map04722;map05223;map04720;map04666;map05170;map04664;map04658;map…	Glioma;Kaposi sarcoma-associated herpesvirus infection;Natural killer cell mediated cytotoxicity;Human cytomegalovirus infection;Inflammatory mediator regulation of TRP channels;PD-L1 expression and PD-1 checkpoint pathway in cancer;Rap1 signaling pathway;Ras signaling pathway;Th17 cell differentiation;Gap junction;MAPK signaling pathway;ErbB signaling pathway;Pathways of neurodegeneration - mult…	Human Diseases;Human Diseases;Organismal Systems;Human Diseases;Organismal Systems;Human Diseases;Environmental Information Processing;Environmental Information Processing;Organismal Systems;Cellular Processes;Environmental Information Processing;Environmental Information Processing;Human Diseases;Environmental Information Processing;Environmental Information Processing;Environmental Information …	Cancer: specific types;Infectious disease: viral;Immune system;Infectious disease: viral;Sensory system;Cancer: overview;Signal transduction;Signal transduction;Immune system;Cellular community - eukaryotes;Signal transduction;Signal transduction;Neurodegenerative disease;Signal transduction;Signal transduction;Signal transduction;Signal transduction;Digestive system;Infectious disease: parasitic…	HMDB0007688;PW_C003739	Lipids and lipid-like molecules	Glycerolipids	Diradylglycerols	-	735.534	6.29717	M+K-2H	C45H78O5	0	55.9	metab_20228	neg_9345	neg	4.593	4.274	4.439	5.042	5.201	5.195	4.436	0.1594	5.146	0.09006
Acetaminophen cystein	0.04036	0.3096	2.0505	1.9936	0.8455	-0.2421	yes	down	B(ii)	-	-	-	-	-	-	-	HMDB0060559;PW_C040628	Organic acids and derivatives	Carboxylic acids and derivatives	Amino acids, peptides, and analogues	-	219.056	5.94902	M+H-2H2O	C11H14N2O3S	0	63	metab_5188	pos_5967	pos	3.605	3.415	3.886	3.953	4.517	4.426	3.635	0.2365	4.299	0.3029
Tetranor-12(R)-HETE	0.03582	0.437	2.0396	2.0276	0.8302	-0.2685	yes	down	B(i)	-	-	-	-	-	-	-	-	-	-	-	-	265.181	6.35075	M-H	C16H26O3	70.7	0	metab_20094	neg_9219	neg	3.908	3.71	4.009	4.248	5.076	4.683	3.876	0.1524	4.669	0.4145
Salicyluric acid	0.005272	0.1699	2.0346	1.9611	0.8483	-0.2374	yes	down	B(ii)	C07588	-	-	-	-	-	-	HMDB0000840	Benzenoids	Benzene and substituted derivatives	Benzoic acids and derivatives	487-54-7	237.086	0.8682	M+ACN+H	C9H9NO4	0	51.6	metab_1237	pos_2146	pos	3.011	3.266	3.286	3.693	3.863	3.717	3.188	0.1535	3.758	0.092
Scopolamine	0.008026	0.1916	2.0207	1.9966	0.8515	-0.2319	yes	down	B(ii)	C01851	-	-	map01100;map00960;map01064;map01110	Metabolic pathways;Tropane, piperidine and pyridine alkaloid biosynthesis;Biosynthesis of alkaloids derived from ornithine, lysine and nicotinic acid;Biosynthesis of secondary metabolites	Metabolism;Metabolism;Metabolism;Metabolism	Global and overview maps;Biosynthesis of other secondary metabolites;Chemical structure transformation maps;Global and overview maps	HMDB0003573;MJDBOTE0001028	Organic acids and derivatives	Hydroxy acids and derivatives	Beta hydroxy acids and derivatives	51-34-3	367.164	4.82303	M+ACN+Na	C17H21NO4	0	35.4	metab_1769	pos_2636	pos	3.364	3.611	3.346	3.896	4.198	4.025	3.44	0.1477	4.04	0.1517
3-[[(2S)-2,4-Dihydroxy-3,3-dimethylbutanoyl]amino]propanoic acid	0.00737	0.2752	2.0125	1.9515	0.7803	-0.3579	yes	down	B(ii)	-	-	-	-	-	-	-	HMDB0250782	Organic acids and derivatives	Carboxylic acids and derivatives	Amino acids, peptides, and analogues	-	240.085	5.21393	M+Na-2H	C9H17NO5	0	44.4	metab_8731	neg_11071	neg	2.325	2.25	2.532	3.235	2.982	2.891	2.369	0.1457	3.036	0.1782
Isocyperol	0.0008417	0.1592	2.0077	1.9989	0.8709	-0.1994	yes	down	B(ii)	C16974	-	-	-	-	-	-	HMDB0035718	Lipids and lipid-like molecules	Prenol lipids	Sesquiterpenoids	20085-00-1	265.181	6.27065	M+FA-H	C15H24O	0	51.2	metab_20286	neg_9400	neg	4.58	4.465	4.433	5.151	5.265	5.061	4.493	0.07725	5.159	0.1023
Indolophenanthridine	0.03589	0.2955	1.9955	1.9698	0.8759	-0.1912	yes	down	B(ii)	-	-	-	-	-	-	-	HMDB0253475	Organoheterocyclic compounds	Quinolines and derivatives	Benzoquinolines	-	292.18	5.93847	M+NH4	C19H18N2	0	49.3	metab_5206	pos_5984	pos	4.414	4.667	4.421	4.825	5.119	5.475	4.501	0.1438	5.139	0.3253
Paucine	0.00327	0.1467	1.9944	2.0055	0.8825	-0.1803	yes	down	B(ii)	C03002	-	-	-	-	-	-	HMDB0029876	Benzenoids	Phenols	Benzenediols	29554-26-5	283.168	0.692483	M+CH3OH+H	C13H18N2O3	0	30.4	metab_1069	pos_1990	pos	4.457	4.428	4.245	4.844	4.969	5.069	4.377	0.1147	4.96	0.1127
Abeado	0.01945	0.3646	1.9711	1.9397	0.871	-0.1993	yes	down	B(ii)	-	-	-	-	-	-	-	HMDB0247746	Nucleosides, nucleotides, and analogues	5''-deoxyribonucleosides	Not Available	-	697.364	6.40387	2M-H	C15H23N7O3	0	33.4	metab_19941	neg_9074	neg	4.511	4.735	4.79	5.123	5.676	5.314	4.678	0.148	5.371	0.2808
Pyrogallol-2-O-glucuronide	0.0316	0.4264	1.971	1.9317	0.8043	-0.3142	yes	down	B(ii)	-	-	-	-	-	-	-	HMDB0060017	Organic oxygen compounds	Organooxygen compounds	Carbohydrates and carbohydrate conjugates	-	323.038	3.38393	M+Na-2H	C12H14O9	0	59.7	metab_13895	neg_3350	neg	2.694	3.002	3.098	3.367	3.99	3.575	2.931	0.2109	3.644	0.317
3-methylheptanedioylcarnitine	0.02944	0.2743	1.9699	1.9244	0.896	-0.1584	yes	down	B(ii)	-	-	-	-	-	-	-	HMDB0241046	Lipids and lipid-like molecules	Fatty Acyls	Fatty acid esters	-	359.217	6.33643	M+ACN+H, M+ACN+Na, 2M+K	C15H27NO6	0	30.6	metab_2012	pos_286	pos	5.001	5.383	5.149	5.651	6.066	5.622	5.178	0.1925	5.779	0.2483
Nomega-Acetylhistamine	0.002348	0.1368	1.9637	1.9055	1.1878	0.2483	yes	up	B(i)	C05135	-	-	map00340	Histidine metabolism	Metabolism	Amino acid metabolism	HMDB0013253	Organic acids and derivatives	Carboxylic acids and derivatives	Carboxylic acid derivatives	673-49-4	154.097	0.79355	M+H-H2O, M+H	C7H11N3O	93.3	0	metab_580	pos_1528	pos	3.377	3.402	3.202	2.866	2.818	2.718	3.327	0.1088	2.801	0.07581
Dihydrocorticosterone	0.005545	0.2583	1.9559	1.9564	0.848	-0.2379	yes	down	B(ii)	C05475	-	-	map00140	Steroid hormone biosynthesis	Metabolism	Lipid metabolism	HMDB0251299	Lipids and lipid-like molecules	Steroids and steroid derivatives	Hydroxysteroids	-	393.226	6.33453	M+FA-H	C21H32O4	0	41.8	metab_16178	neg_5499	neg	3.844	3.596	3.67	4.198	4.536	4.37	3.704	0.1271	4.368	0.169
2-Hydroxycampholonic acid	0.01009	0.3057	1.9551	1.9186	0.8736	-0.195	yes	down	B(ii)	-	-	-	-	-	-	-	HMDB0301821	Lipids and lipid-like molecules	Prenol lipids	Monoterpenoids	-	199.097	6.01423	M-H, M+Na-2H	C10H16O4	0	50.2	metab_12550	neg_2070	neg	4.613	4.357	4.553	5.396	5.014	5.07	4.508	0.134	5.16	0.2064
Strophanthidin	0.005106	0.2506	1.9462	1.9105	1.1316	0.1784	yes	up	B(ii)	C19988	-	-	-	-	-	-	LMST01120005;HMDB0258516	Lipids and lipid-like molecules	Steroids and steroid derivatives	Steroid lactones	66-28-4	425.197	7.0543	M+Na-2H	C23H32O6	0	39.3	metab_17144	neg_6433	neg	5.532	5.456	5.319	4.958	4.631	4.823	5.436	0.1082	4.804	0.1641
Arachidonic acid	0.002332	0.1979	1.9296	1.894	0.8857	-0.1751	yes	down	B(ii)	C00219	Lipids	Fatty acids	map05140;map04666;map04750;map04270;map04217;map04216;map05146;map07034;map00590;map00591;map04921;map04923;map04925;map01040;map04726;map04745;map01100;map04664;map04723;map04912;map04913;map04730;map04611	Leishmaniasis;Fc gamma R-mediated phagocytosis;Inflammatory mediator regulation of TRP channels;Vascular smooth muscle contraction;Necroptosis;Ferroptosis;Amoebiasis;Eicosanoids;Arachidonic acid metabolism;Linoleic acid metabolism;Oxytocin signaling pathway;Regulation of lipolysis in adipocytes;Aldosterone synthesis and secretion;Biosynthesis of unsaturated fatty acids;Serotonergic synapse;Photot…	Human Diseases;Organismal Systems;Organismal Systems;Organismal Systems;Cellular Processes;Cellular Processes;Human Diseases;Drug Development;Metabolism;Metabolism;Organismal Systems;Organismal Systems;Organismal Systems;Metabolism;Organismal Systems;Organismal Systems;Metabolism;Organismal Systems;Organismal Systems;Organismal Systems;Organismal Systems;Organismal Systems;Organismal Systems	Infectious disease: parasitic;Immune system;Sensory system;Circulatory system;Cell growth and death;Cell growth and death;Infectious disease: parasitic;Structure-based classification;Lipid metabolism;Lipid metabolism;Endocrine system;Endocrine system;Endocrine system;Lipid metabolism;Nervous system;Sensory system;Global and overview maps;Immune system;Nervous system;Endocrine system;Endocrine sys…	PW_C000821;LMFA01030001;HMDB0001043	Lipids and lipid-like molecules	Fatty Acyls	Fatty acids and conjugates	506-32-1	303.233	6.66	M-H	C20H32O2	0	63.4	metab_19316	neg_8456	neg	4.573	4.778	4.712	5.35	5.165	5.365	4.688	0.1045	5.293	0.1109
Heptaethylene glycol monododecyl ether	0.003555	0.1492	1.9272	1.8806	0.9268	-0.1097	yes	down	B(ii)	-	-	-	-	-	-	-	HMDB0251574	Organic oxygen compounds	Organooxygen compounds	Ethers	-	517.369	6.45773	M+Na	C26H54O8	0	49.9	metab_4237	pos_5022	pos	6.547	6.444	6.676	7.009	7.175	7.037	6.556	0.1161	7.074	0.08852
PE(18:2/0:0)	0.0235	0.3898	1.9173	1.926	0.8545	-0.2268	yes	down	B(i)	-	-	-	-	-	-	-	-	-	-	-	-	476.278	6.45703	M-H	C23H44NO7P	49.5	0	metab_16409	neg_5717	neg	3.941	4.36	3.872	4.534	4.95	4.765	4.058	0.2638	4.749	0.2082
5(S)-HETE	0.009002	0.2906	1.9033	1.9021	0.885	-0.1763	yes	down	B(i)	C04805	-	-	map00590;map04750	Arachidonic acid metabolism;Inflammatory mediator regulation of TRP channels	Metabolism;Organismal Systems	Lipid metabolism;Sensory system	HMDB0011134	Lipids and lipid-like molecules	Fatty Acyls	Eicosanoids	70608-72-9	319.228	6.372	M-H	C20H32O3	75.2	0	metab_20035	neg_9163	neg	4.854	5.104	4.798	5.441	5.749	5.484	4.919	0.1631	5.558	0.1667
9,10-Epoxy-18-hydroxy-octadecanoic acid	0.004174	0.1563	1.8908	1.8589	0.909	-0.1376	yes	down	B(ii)	C19620	-	-	map00073	Cutin, suberine and wax biosynthesis	Metabolism	Lipid metabolism	HMDB0302107	Lipids and lipid-like molecules	Fatty Acyls	Fatty acids and conjugates	-	297.242	6.33117	M+H-H2O, M+ACN+H	C18H34O4	0	56.3	metab_267	pos_1244	pos	4.972	5.216	5.005	5.497	5.632	5.585	5.065	0.1325	5.572	0.06879
Emapunil	0.02141	0.3768	1.8851	1.8898	0.8024	-0.3176	yes	down	B(ii)	-	-	-	-	-	-	-	HMDB0251766	Organoheterocyclic compounds	Imidazopyrimidines	Purines and purine derivatives	-	438.137	4.34635	M+K-2H	C23H23N5O2	0	30.4	metab_9267	neg_11566	neg	2.831	2.564	2.671	3.12	3.665	3.267	2.689	0.1339	3.351	0.2822
Cis-Vitamin K1	0.009958	0.2027	1.8776	1.862	0.9173	-0.1245	yes	down	B(ii)	-	-	-	-	-	-	-	HMDB0250298	Lipids and lipid-like molecules	Prenol lipids	Quinone and hydroquinone lipids	-	468.388	6.41033	M+NH4	C31H46O2	0	55.9	metab_4332	pos_5127	pos	5.959	5.605	5.904	6.365	6.29	6.388	5.823	0.1903	6.348	0.05152
Maltotetraose	0.0268	0.4092	1.8762	1.8045	1.1119	0.153	yes	up	B(ii)	C02052	-	-	-	-	-	-	HMDB0001296;MJDBOTE0000277	Organic oxygen compounds	Organooxygen compounds	Carbohydrates and carbohydrate conjugates	34612-38-9	701.19	0.6742	M-H2O-H, M+K-2H, M+Cl	C24H42O21	0	89.4	metab_19863	neg_90	neg	6.253	6.098	5.87	5.282	5.738	5.365	6.073	0.1927	5.462	0.2426
Cer(d18:1/PGD2)	0.04459	0.3194	1.8679	1.8044	0.8972	-0.1565	yes	down	B(ii)	-	-	-	-	-	-	-	HMDB0290006	Not Available	Not Available	Not Available	-	598.487	6.65867	M+H-2H2O	C38H67NO6	0	35.3	metab_3952	pos_4737	pos	4.694	4.559	5.044	5.136	5.546	5.252	4.765	0.2503	5.311	0.2109
1-Linoleoyl-sn-Glycero-3-Phosphocholine	0.001817	0.1956	1.8676	1.8165	0.8927	-0.1638	yes	down	B(i)	C04100	-	-	-	-	-	-	LMGP01050137;HMDB0010386	Lipids and lipid-like molecules	Glycerophospholipids	Glycerophosphocholines	22252-07-9	564.333	6.4358	M+FA-H	C26H50NO7P	68	0	metab_16371	neg_5681	neg	4.581	4.561	4.758	5.275	5.142	5.152	4.633	0.1083	5.19	0.07383
1-Methyl-2-Pyrrolidinone	0.0002187	0.06135	1.8281	1.8156	0.8821	-0.181	yes	down	B(i)	C11118	-	-	-	-	-	-	HMDB0002039	Organoheterocyclic compounds	Pyrrolidines	Pyrrolidones	872-50-4;616-45-5	117.102	3.72073	M+NH4	C5H9NO	75.8	0	metab_6017	pos_6741	pos	3.497	3.484	3.433	3.899	3.996	3.91	3.471	0.03393	3.935	0.05318
(1aalpha,2beta,3alpha,11calpha)-1a,2,3,11c-Tetrahydro-6,11-dimethylbenzo[6,7]phenanthro[3,4-b]oxirene-2,3-diol	0.009803	0.3034	1.8241	1.8065	0.877	-0.1894	yes	down	B(ii)	C19559	-	-	map05204;map00980	Chemical carcinogenesis - DNA adducts;Metabolism of xenobiotics by cytochrome P450	Human Diseases;Metabolism	Cancer: overview;Xenobiotics biodegradation and metabolism	HMDB0062223	Benzenoids	Phenanthrenes and derivatives	Phenanthrols	86941-58-4	351.126	6.57997	M+FA-H	C20H18O3	0	39.3	metab_16617	neg_5924	neg	4.123	4.069	4.171	4.563	4.942	4.594	4.121	0.05084	4.699	0.2103
N2-gamma-Glutamylglutamine	0.01342	0.2155	1.8234	1.803	1.1671	0.2229	yes	up	B(ii)	C05283	-	-	-	-	-	-	HMDB0011738	Organic acids and derivatives	Carboxylic acids and derivatives	Amino acids, peptides, and analogues	10148-81-9	258.108	3.3047	M+H-H2O	C10H17N3O6	0	46.6	metab_6175	pos_6885	pos	3.446	3.584	3.467	2.901	2.874	3.218	3.499	0.07437	2.998	0.1914
1-Pyrroline	0.002128	0.1345	1.8209	1.807	0.903	-0.1472	yes	down	B(ii)	C15668	-	-	-	-	-	-	HMDB0012497	Organoheterocyclic compounds	Pyrrolines	Not Available	5724-81-2	102.091	3.97068	M+CH3OH+H, 2M+H	C4H7N	0	32	metab_5170	pos_595	pos	4.441	4.336	4.38	4.948	4.879	4.745	4.386	0.05287	4.857	0.103
Methylisopelletierine	0.004217	0.2319	1.8134	1.7673	1.2508	0.3229	yes	up	B(ii)	C06184	-	-	map01110;map00960;map01064	Biosynthesis of secondary metabolites;Tropane, piperidine and pyridine alkaloid biosynthesis;Biosynthesis of alkaloids derived from ornithine, lysine and nicotinic acid	Metabolism;Metabolism;Metabolism	Global and overview maps;Biosynthesis of other secondary metabolites;Chemical structure transformation maps	HMDB0030326	Organoheterocyclic compounds	Piperidines	Not Available	-	200.129	5.97138	M+FA-H	C9H17NO	0	82.8	metab_8002	neg_10395	neg	2.671	2.823	2.541	2.104	2.224	2.095	2.678	0.1412	2.141	0.07227
Prostaglandin B1	0.007196	0.2752	1.8132	1.7897	0.8968	-0.1571	yes	down	B(ii)	C00959	Lipids	Eicosanoids	-	-	-	-	HMDB0002982;LMFA03010131	Lipids and lipid-like molecules	Fatty Acyls	Eicosanoids	13345-51-2	381.226	6.26532	M+FA-H	C20H32O4	0	41	metab_16062	neg_5385	neg	4.714	5.015	4.871	5.291	5.515	5.475	4.867	0.1504	5.427	0.1193
13(S)-HpOTrE	0.02983	0.2755	1.8108	1.7833	0.9074	-0.1402	yes	down	B(i)	C04785	-	-	map01100;map00592;map01110	Metabolic pathways;alpha-Linolenic acid metabolism;Biosynthesis of secondary metabolites	Metabolism;Metabolism;Metabolism	Global and overview maps;Lipid metabolism;Global and overview maps	HMDB0301803	Lipids and lipid-like molecules	Fatty Acyls	Lineolic acids and derivatives	67597-26-6	293.21	6.34698	M+H-H2O, M+H	C18H30O4	78.3	0	metab_259	pos_1235	pos	4.985	5.181	5.025	5.569	5.838	5.336	5.064	0.1033	5.581	0.2508
9-Hydroxy-10,12-Octadecadienoic Acid	0.02948	0.4209	1.7941	1.7866	0.8976	-0.1559	yes	down	B(i)	C14767	-	-	map00591;map03320	Linoleic acid metabolism;PPAR signaling pathway	Metabolism;Organismal Systems	Lipid metabolism;Endocrine system	HMDB0004670;HMDB0062652;LMFA02000318	Lipids and lipid-like molecules	Fatty Acyls	Lineolic acids and derivatives	98524-19-7;73543-67-6	295.228	6.3879	M-H	C18H32O3	78.3	0	metab_19989	neg_9118	neg	5.26	5.382	5.287	5.751	6.274	5.724	5.31	0.06377	5.916	0.3102
Indole-3-Carboxaldehyde	0.01683	0.2262	1.7919	1.76	0.8832	-0.1792	yes	down	B(i)	C08493	-	-	-	-	-	-	HMDB0000197;HMDB0029737;HMDB0000195;MJDBSJD0000088	Organoheterocyclic compounds	Indoles and derivatives	Indolyl carboxylic acids and derivatives	487-89-8;58-63-9;87-51-4	146.06	5.7994	M+H	C9H7NO	92.2	0	metab_7573	pos_6119	pos	3.464	3.833	3.525	4.142	4.01	4.101	3.607	0.1979	4.084	0.06783
9,10-Epoxyoctadecanoic acid	0.01128	0.3142	1.7884	1.7575	0.9176	-0.1241	yes	down	B(ii)	C19620	-	-	map00073	Cutin, suberine and wax biosynthesis	Metabolism	Lipid metabolism	HMDB0247617;LMFA02000326;HMDB0061650	Lipids and lipid-like molecules	Fatty Acyls	Lineolic acids and derivatives	154966-80-0	313.238	6.3292	M-H, 2M-H, M+Na-2H, M+Cl	C18H34O4	0	48.6	metab_20913	neg_21	neg	5.949	6.321	6.166	6.604	6.812	6.675	6.145	0.1869	6.697	0.1059
18-HEPE	0.04458	0.4738	1.7835	1.7693	0.8865	-0.1738	yes	down	B(i)	C18177	-	-	-	-	-	-	HMDB0012611;HMDB0062222	Lipids and lipid-like molecules	Fatty Acyls	Eicosanoids	-	363.215	6.3879	M+FA-H, 2M+FA-H	C20H30O3	38.1	0	metab_11666	neg_1381	neg	4.723	4.884	4.869	5.217	5.858	5.255	4.825	0.08905	5.443	0.3596
Sterol	0.04004	0.4509	1.7745	1.7493	0.8911	-0.1663	yes	down	B(ii)	C00370	-	-	-	-	-	-	HMDB0060512	Lipids and lipid-like molecules	Steroids and steroid derivatives	Hydroxysteroids	-	293.212	6.39855	M+FA-H	C17H28O	0	40.7	metab_19963	neg_9094	neg	4.758	4.939	4.954	5.357	5.852	5.234	4.884	0.1093	5.481	0.3274
Octaethyleneglycol monododecyl ether	0.001844	0.1286	1.7621	1.7228	0.9408	-0.088	yes	down	B(ii)	-	-	-	-	-	-	-	HMDB0246126	Organic oxygen compounds	Organooxygen compounds	Ethers	-	556.44	6.44193	M+NH4	C28H58O9	0	69.8	metab_2556	pos_3401	pos	6.789	6.692	6.865	7.221	7.153	7.254	6.782	0.08666	7.209	0.05176
(+/-)-2,2,6-Trimethylcyclohexanone	0.007987	0.1914	1.7603	1.7402	0.9251	-0.1123	yes	down	B(ii)	-	-	-	-	-	-	-	HMDB0033794	Organic oxygen compounds	Organooxygen compounds	Carbonyl compounds	62861-88-5	158.153	6.21492	M+NH4	C9H16O	0	75.2	metab_4750	pos_5544	pos	5.639	5.603	5.617	6.156	6.178	5.891	5.62	0.01795	6.075	0.1596
Beta-D-Xylopyranosyl-(1->5)-alpha-L-arabinofuranosyl-(1->5)-L-arabinose	0.01537	0.3493	1.7505	1.7217	1.124	0.1686	yes	up	B(ii)	-	-	-	-	-	-	-	HMDB0038860	Organic oxygen compounds	Organooxygen compounds	Carbohydrates and carbohydrate conjugates	79403-08-0	827.266	0.6904	2M-H	C15H26O13	0	85.6	metab_13168	neg_2666	neg	4.974	4.824	4.83	4.38	4.107	4.527	4.876	0.08526	4.338	0.2132
4'-Phosphopantothenoylcysteine	0.04324	0.468	1.7325	1.7731	1.1744	0.2319	yes	up	B(ii)	C04352	-	-	map01100;map00770;map01240	Metabolic pathways;Pantothenate and CoA biosynthesis;Biosynthesis of cofactors	Metabolism;Metabolism;Metabolism	Global and overview maps;Metabolism of cofactors and vitamins;Global and overview maps	HMDB0001117;PW_C000872	Organic acids and derivatives	Peptidomimetics	Hybrid peptides	7196-09-0	383.068	6.24393	M-H2O-H	C12H23N2O9PS	0	31.1	metab_16005	neg_5328	neg	4.147	3.817	4.482	3.707	3.431	3.459	4.148	0.3322	3.532	0.152
(S)-Homostachydrine	0.001847	0.196	1.7244	1.7017	0.8563	-0.2238	yes	down	B(ii)	C08283	-	-	-	-	-	-	HMDB0033433	Organic acids and derivatives	Carboxylic acids and derivatives	Amino acids, peptides, and analogues	472-22-0	202.108	5.51233	M+FA-H	C8H15NO2	0	33.1	metab_15023	neg_4390	neg	2.969	2.804	2.949	3.382	3.331	3.473	2.907	0.09039	3.395	0.07178
Gartanin	0.02722	0.4101	1.7216	1.692	0.9	-0.152	yes	down	B(ii)	C10063	-	-	-	-	-	-	HMDB0030700	Organoheterocyclic compounds	Benzopyrans	1-benzopyrans	33390-42-0	377.142	6.59602	M-H2O-H	C23H24O6	0	42.4	metab_16649	neg_5957	neg	4.997	4.714	4.903	5.629	5.443	5.163	4.871	0.1443	5.412	0.2346
Kuguacin B	0.01563	0.3518	1.719	1.6533	0.807	-0.3094	yes	down	B(ii)	-	-	-	-	-	-	-	HMDB0302097	Benzenoids	Phenol ethers	Not Available	-	417.163	3.57675	M-H	C25H23FN2O3	0	70	metab_9849	neg_12099	neg	2.001	1.95	2.284	2.666	2.446	2.612	2.078	0.1795	2.575	0.1146
5-Hexyl-2-furanoctanoic acid	0.01677	0.226	1.712	1.6723	0.9235	-0.1148	yes	down	B(ii)	C13798	-	-	-	-	-	-	HMDB0112099	Lipids and lipid-like molecules	Fatty Acyls	Fatty acids and conjugates	-	277.215	6.27308	M+H-H2O, M+Na	C18H30O3	0	72.2	metab_325	pos_1299	pos	5.151	5.381	5.254	5.576	5.87	5.649	5.262	0.115	5.698	0.1527
Gamma-L-Glutamyl-L-methionine sulfoxide	0.02963	0.4209	1.7067	1.6741	0.8536	-0.2284	yes	down	B(ii)	-	-	-	-	-	-	-	HMDB0038613	Organic acids and derivatives	Carboxylic acids and derivatives	Amino acids, peptides, and analogues	39015-69-5	331.039	5.49632	M+K-2H	C10H18N2O6S	0	30.9	metab_8552	neg_10907	neg	3.111	2.894	3.261	3.533	3.856	3.469	3.089	0.1849	3.619	0.207
Amarogentin	0.04643	0.3249	1.7046	1.6241	1.1398	0.1888	yes	up	B(ii)	C09767	-	-	-	-	-	-	HMDB0248275	Benzenoids	Benzene and substituted derivatives	Biphenyls and derivatives	21018-84-8	316.072	0.7723	M+2Na	C29H30O13	0	33.5	metab_6659	pos_7331	pos	3.84	3.588	3.454	3.215	2.98	3.35	3.627	0.1957	3.182	0.1874
4-Hydroxy-5-phenyltetrahydro-1,3-oxazin-2-one	0.01868	0.3616	1.6961	1.662	0.8704	-0.2002	yes	down	B(ii)	C16595	-	-	map00982	Drug metabolism - cytochrome P450	Metabolism	Xenobiotics biodegradation and metabolism	HMDB0060389;PW_C040532	Benzenoids	Benzene and substituted derivatives	Not Available	-	174.056	5.3684	M-H2O-H	C10H11NO3	0	62.6	metab_8636	neg_10983	neg	3.414	3.256	3.521	3.905	4.089	3.716	3.397	0.1333	3.903	0.1865
2-Hydroxy-6-pentadecylbenzoic acid	0.01991	0.3669	1.6926	1.6811	0.8847	-0.1767	yes	down	B(ii)	C10759	-	-	-	-	-	-	HMDB0029683;LMPK15040002	Benzenoids	Benzene and substituted derivatives	Benzoic acids and derivatives	16611-84-0	347.259	6.4464	M-H	C22H36O3	0	59.3	metab_16394	neg_5702	neg	3.818	4.254	3.877	4.5	4.542	4.465	3.983	0.2366	4.502	0.0384
Beta-Thujaplicin	0.006912	0.1816	1.6831	1.6788	0.9016	-0.1494	yes	down	B(ii)	C09904	-	-	-	-	-	-	HMDB0035213	Hydrocarbon derivatives	Tropones	Tropolones	499-44-5	197.117	5.63948	M+CH3OH+H	C10H12O2	0	41.5	metab_1962	pos_2812	pos	3.933	3.812	3.854	4.187	4.433	4.243	3.866	0.06182	4.288	0.1287
Alpha-Bisabolol oxide A	0.03641	0.4392	1.683	1.6446	0.8917	-0.1654	yes	down	B(ii)	C16773	-	-	-	-	-	-	HMDB0038196	Organoheterocyclic compounds	Oxanes	Not Available	22567-36-8	283.191	6.30252	M+FA-H	C15H26O2	0	70.3	metab_20221	neg_9339	neg	4.159	4.258	4.476	4.644	5.097	4.718	4.298	0.1619	4.82	0.2432
N-Hexadecanoyl-serine	0.006401	0.2649	1.6765	1.6492	0.9053	-0.1435	yes	down	B(ii)	-	-	-	-	-	-	-	LMFA08020101;HMDB0242111	Organic acids and derivatives	Carboxylic acids and derivatives	Amino acids, peptides, and analogues	-	342.265	6.48363	M-H, M+FA-H	C19H37NO4	0	38.2	metab_11856	neg_1439	neg	4.48	4.505	4.606	4.905	5.167	4.941	4.53	0.06673	5.004	0.1422
Vitamin K1	0.01004	0.2027	1.6449	1.5995	0.9487	-0.076	yes	down	B(ii)	C02059	Vitamins and cofactors	Vitamins	map01100;map00130;map01110;map04977;map01240	Metabolic pathways;Ubiquinone and other terpenoid-quinone biosynthesis;Biosynthesis of secondary metabolites;Vitamin digestion and absorption;Biosynthesis of cofactors	Metabolism;Metabolism;Metabolism;Organismal Systems;Metabolism	Global and overview maps;Metabolism of cofactors and vitamins;Global and overview maps;Digestive system;Global and overview maps	LMPR02030028;PW_C001924;HMDB0003555	Lipids and lipid-like molecules	Prenol lipids	Quinone and hydroquinone lipids	84-80-0	468.388	6.46827	M+NH4, M+Na	C31H46O2	0	54.6	metab_7591	pos_864	pos	7.16	7.067	7.299	7.495	7.662	7.533	7.175	0.117	7.563	0.08761
PC(18:2(10E,12Z)+=O(9)/2:0)	0.04301	0.3168	1.6448	1.6166	1.0803	0.1114	yes	up	B(ii)	-	-	-	-	-	-	-	HMDB0288853	Not Available	Not Available	Not Available	-	576.33	6.463	M+H	C28H50NO9P	0	39.7	metab_2579	pos_3426	pos	5.926	5.916	5.801	5.632	5.162	5.539	5.881	0.06931	5.444	0.249
Glycerol 2-phosphate	0.02631	0.2642	1.6278	1.5478	0.9131	-0.1312	yes	down	B(i)	C02979	-	-	-	-	-	-	HMDB0002520	Lipids and lipid-like molecules	Glycerophospholipids	Glycerophosphates	17181-54-3	173.02	0.6553	M+H	C3H9O6P	61.5	0	metab_6888	pos_7543	pos	3.927	3.966	4.246	4.45	4.505	4.339	4.046	0.1744	4.431	0.08484
Butanal	0.0417	0.3138	1.6252	1.5332	1.1025	0.1408	yes	up	B(i)	C01412	-	-	map01100;map01120;map00650	Metabolic pathways;Microbial metabolism in diverse environments;Butanoate metabolism	Metabolism;Metabolism;Metabolism	Global and overview maps;Global and overview maps;Carbohydrate metabolism	HMDB0003543	Organic oxygen compounds	Organooxygen compounds	Carbonyl compounds	123-72-8	90.0911	0.681883	M+NH4	C4H8O	50.2	0	metab_6825	pos_7486	pos	4.393	4.303	3.982	3.894	3.744	3.861	4.226	0.2166	3.833	0.07867
Capsidiol	0.02975	0.4209	1.6134	1.6116	0.9089	-0.1378	yes	down	B(ii)	C09627	-	-	map00909	Sesquiterpenoid and triterpenoid biosynthesis	Metabolism	Metabolism of terpenoids and polyketides	LMPR0103250002;HMDB0002352	Lipids and lipid-like molecules	Prenol lipids	Sesquiterpenoids	37208-05-2	281.176	6.17433	M+FA-H	C15H24O2	0	50.7	metab_15843	neg_5170	neg	4.845	5.111	4.859	5.281	5.674	5.343	4.938	0.1498	5.433	0.2113
2-Naphthalenesulfonic acid	0.001042	0.1592	1.6091	1.6024	0.9104	-0.1354	yes	down	B(i)	C16202	-	-	map00626	Naphthalene degradation	Metabolism	Xenobiotics biodegradation and metabolism	HMDB0255446	Benzenoids	Naphthalenes	Naphthalene sulfonic acids and derivatives	120-18-3	207.012	5.42725	M-H	C10H8O3S	49	0	metab_14976	neg_4348	neg	4.435	4.306	4.343	4.745	4.854	4.772	4.361	0.06643	4.79	0.05671
MG(a-13:0/0:0/0:0)[rac]	0.04772	0.4821	1.6019	1.5966	0.9183	-0.123	yes	down	B(ii)	-	-	-	-	-	-	-	HMDB0072841	Lipids and lipid-like molecules	Glycerolipids	Monoradylglycerols	-	309.207	6.23332	M-H, M+Na-2H	C16H32O4	0	31.7	metab_10872	neg_1304	neg	5.632	5.857	5.665	6.103	6.555	6.022	5.718	0.1213	6.227	0.2875
Cafestol	0.0322	0.4275	1.5801	1.5854	0.9048	-0.1443	yes	down	B(ii)	C09066	-	-	-	-	-	-	HMDB0035710	Organoheterocyclic compounds	Naphthofurans	Not Available	469-83-0	361.2	6.33453	M+FA-H	C20H28O3	0	39	metab_20129	neg_9252	neg	4.612	4.64	4.498	4.978	5.344	4.872	4.583	0.07517	5.065	0.2477
Kinetensin 1-3	0.04345	0.4687	1.5758	1.5726	0.9069	-0.141	yes	down	B(ii)	-	-	-	-	-	-	-	HMDB0012983	Organic acids and derivatives	Carboxylic acids and derivatives	Amino acids, peptides, and analogues	138482-55-0	379.21	6.30787	M-H2O-H, M+Na-2H	C15H30N6O4	0	65.8	metab_11100	neg_1327	neg	4.64	4.922	4.691	5.061	5.523	5.134	4.751	0.1502	5.239	0.2483
Pubesenolide	0.0302	0.2767	1.5735	1.547	1.0755	0.105	yes	up	B(ii)	-	-	-	-	-	-	-	HMDB0033728	Lipids and lipid-like molecules	Prenol lipids	Triterpenoids	98569-64-3	939.591	6.69043	2M+Na	C28H42O5	0	58	metab_3893	pos_4681	pos	5.571	5.504	5.553	4.953	5.153	5.356	5.543	0.03437	5.154	0.2016
Androst-5-ene-3beta,17beta-diol	0.0204	0.243	1.5625	1.5072	0.9453	-0.0812	yes	down	B(ii)	C04295	Steroids	19-Carbon atoms	map00140;map04913	Steroid hormone biosynthesis;Ovarian steroidogenesis	Metabolism;Organismal Systems	Lipid metabolism;Endocrine system	HMDB0244754;HMDB0003818	Lipids and lipid-like molecules	Steroids and steroid derivatives	Androstane steroids	521-17-5	598.487	6.48935	2M+NH4	C19H30O2	0	59.2	metab_4192	pos_4975	pos	6.201	6.051	6.362	6.586	6.496	6.609	6.205	0.1557	6.564	0.05995
5-Deoxyribose-1-phosphate	0.02624	0.2642	1.5579	1.4875	0.9352	-0.0967	yes	down	B(ii)	C16637	-	-	-	-	-	-	PW_C040687;HMDB0060393	Organic oxygen compounds	Organooxygen compounds	Carbohydrates and carbohydrate conjugates	72448-60-3	247.057	0.65	M+CH3OH+H	C5H11O7P	0	48.4	metab_6894	pos_7549	pos	5.027	5.042	5.303	5.458	5.575	5.402	5.124	0.1552	5.479	0.08835
4,5-Dimethyloxazole	0.0326	0.4279	1.552	1.5725	0.881	-0.1828	yes	down	B(ii)	-	-	-	-	-	-	-	HMDB0032970	Organoheterocyclic compounds	Azoles	Oxazoles	20662-83-3	142.051	3.21232	M+FA-H	C5H7NO	0	48	metab_10105	neg_12333	neg	3.478	3.742	3.266	3.981	4.047	3.872	3.495	0.2387	3.967	0.08833
3-Hydroxysebacic Acid	0.03321	0.4287	1.5457	1.5304	0.884	-0.1779	yes	down	B(i)	-	-	-	-	-	-	-	HMDB0000350	Organic acids and derivatives	Hydroxy acids and derivatives	Medium-chain hydroxy acids and derivatives	446881-43-2	217.108	5.38438	M-H	C10H18O5	81.4	0	metab_14953	neg_4327	neg	3.436	3.321	3.483	3.767	4.122	3.695	3.413	0.08323	3.861	0.2286
Gamma-Linolenic acid	0.02582	0.2625	1.5358	1.4825	0.9428	-0.085	yes	down	B(ii)	C06426	Lipids	Fatty acids	map01100;map00591;map01040	Metabolic pathways;Linoleic acid metabolism;Biosynthesis of unsaturated fatty acids	Metabolism;Metabolism;Metabolism	Global and overview maps;Lipid metabolism;Lipid metabolism	PW_C001772;LMFA01030141;HMDB0003073	Lipids and lipid-like molecules	Fatty Acyls	Lineolic acids and derivatives	506-26-3	279.231	6.33117	M+H, M+CH3OH+H, M+H-H2O, M+H-2H2O	C18H30O2	0	61	metab_3707	pos_45	pos	5.594	5.905	5.759	6.11	6.019	6.178	5.753	0.1559	6.102	0.07952
N-Acetylmuramate	0.04759	0.3274	1.5243	1.5623	0.9057	-0.1429	yes	down	B(i)	C02713	Carbohydrates	Monosaccharides	map01100;map00520;map02060;map01250	Metabolic pathways;Amino sugar and nucleotide sugar metabolism;Phosphotransferase system (PTS);Biosynthesis of nucleotide sugars	Metabolism;Metabolism;Environmental Information Processing;Metabolism	Global and overview maps;Carbohydrate metabolism;Membrane transport;Global and overview maps	HMDB0060493	Organic oxygen compounds	Organooxygen compounds	Carbohydrates and carbohydrate conjugates	61633-75-8	276.107	2.5101	M+H-H2O	C11H19NO8	76.4	0	metab_1375	pos_2273	pos	4.108	4.112	3.797	4.33	4.629	4.307	4.005	0.1809	4.422	0.1801
MG(20:3(6,8,11)-OH(5)/0:0/0:0)	0.005244	0.1699	1.5218	1.471	1.0572	0.0802	yes	up	B(ii)	-	-	-	-	-	-	-	HMDB0260512	Not Available	Not Available	Not Available	-	419.275	6.47882	M+NH4, M+Na	C23H40O5	0	42.7	metab_7416	pos_869	pos	5.972	5.994	5.838	5.661	5.628	5.553	5.935	0.08389	5.614	0.05525
10beta-12,13-Dinor-8-oxo-6-eremophilen-11-al	0.04295	0.4657	1.5209	1.535	1.1423	0.1919	yes	up	B(ii)	-	-	-	-	-	-	-	HMDB0037604	Organic oxygen compounds	Organooxygen compounds	Carbonyl compounds	348119-86-8	457.257	6.3614	2M+FA-H	C13H18O2	0	52.7	metab_20056	neg_9182	neg	3.548	3.883	3.743	3.492	3.061	3.227	3.724	0.1681	3.26	0.2173
Kaempferol 3-neohesperidoside-7-(2''-p-coumaryllaminaribioside)	0.005958	0.1762	1.5178	1.5057	1.0702	0.0979	yes	up	B(ii)	-	-	-	-	-	-	-	LMPK12111827;HMDB0041458	Phenylpropanoids and polyketides	Flavonoids	Flavonoid glycosides	-	533.153	0.665933	M+2H	C48H56O27	0	33.6	metab_1027	pos_1949	pos	5.159	5.005	5.198	4.783	4.748	4.825	5.121	0.1019	4.785	0.03877
PE(PGF1alpha/16:0)	0.04575	0.324	1.5165	1.5221	1.0899	0.1242	yes	up	B(ii)	-	-	-	-	-	-	-	HMDB0260979	Not Available	Not Available	Not Available	-	824.571	6.32588	M+CH3OH+H	C41H78NO11P	0	64	metab_2467	pos_3311	pos	4.674	4.845	4.772	4.611	4.175	4.326	4.764	0.08536	4.371	0.2217
Ethyl 3-hydroxytridecanoate	0.03962	0.4503	1.5156	1.4705	0.9087	-0.1381	yes	down	B(ii)	-	-	-	-	-	-	-	HMDB0059866	Lipids and lipid-like molecules	Fatty Acyls	Fatty alcohols	-	303.217	6.14225	M+FA-H	C15H30O3	0	34.8	metab_20788	neg_9887	neg	3.954	4.408	4.235	4.689	4.642	4.533	4.199	0.2294	4.621	0.0802
Panaxydol linoleate	0.0199	0.2401	1.5008	1.4449	0.9499	-0.0742	yes	down	B(ii)	-	-	-	-	-	-	-	HMDB0041205	Lipids and lipid-like molecules	Fatty Acyls	Lineolic acids and derivatives	155551-19-2	540.445	6.5421	M+NH4	C35H54O3	0	57.2	metab_2634	pos_3484	pos	6.209	6.122	6.397	6.515	6.629	6.571	6.243	0.1406	6.572	0.05716
LysoPA(0:0/18:1(9Z))	0.007869	0.2762	1.4931	1.4961	0.9359	-0.0956	yes	down	B(ii)	-	-	-	-	-	-	-	HMDB0007851	Lipids and lipid-like molecules	Glycerophospholipids	Glycerophosphates	-	481.257	6.6762	M+FA-H	C21H41O7P	0	40.2	metab_19275	neg_8410	neg	5.842	5.654	5.662	6.125	6.017	6.19	5.719	0.1065	6.111	0.08699
Glycyl-Phenylalanine	0.02476	0.3996	1.4897	1.4899	0.8635	-0.2117	yes	down	B(ii)	-	-	-	-	-	-	-	HMDB0028848	Organic acids and derivatives	Carboxylic acids and derivatives	Amino acids, peptides, and analogues	-	221.093	5.45375	M-H	C11H14N2O3	0	54.7	metab_8574	neg_10927	neg	2.817	2.481	2.595	3.09	3.134	2.917	2.631	0.1708	3.047	0.1145
Amydricaine	0.003896	0.1533	1.4885	1.469	1.0563	0.079	yes	up	B(ii)	-	-	-	-	-	-	-	HMDB0248370	Benzenoids	Benzene and substituted derivatives	Benzoic acids and derivatives	-	574.429	6.44193	2M+NH4	C16H26N2O2	0	42.1	metab_4267	pos_5059	pos	5.932	5.981	5.924	5.699	5.533	5.655	5.946	0.03099	5.629	0.08614
Prostaglandin A2	0.02851	0.4184	1.4708	1.4457	0.9289	-0.1064	yes	down	B(ii)	C05953	Lipids	Eicosanoids	map00590;map01100;map04726	Arachidonic acid metabolism;Metabolic pathways;Serotonergic synapse	Metabolism;Metabolism;Organismal Systems	Lipid metabolism;Global and overview maps;Nervous system	HMDB0002752;PW_C001699;HMDB0242292;LMFA03010035;HMDB0302203	Lipids and lipid-like molecules	Fatty Acyls	Eicosanoids	13345-50-1	379.21	6.26532	M+FA-H	C20H30O4	0	36.2	metab_16061	neg_5384	neg	5.034	5.261	5.218	5.446	5.756	5.499	5.171	0.12	5.567	0.1658
4-Vinylcyclohexene dioxide	0.03091	0.4258	1.4684	1.4466	0.9023	-0.1483	yes	down	B(ii)	C19311	-	-	-	-	-	-	HMDB0246593	Organoheterocyclic compounds	Oxepanes	Not Available	-	185.082	5.88618	M+FA-H	C8H12O2	0	46.9	metab_8211	neg_10593	neg	3.646	3.583	3.768	3.938	4.281	3.971	3.666	0.09397	4.063	0.1888
Ergothioneine	0.0194	0.2398	1.463	1.4665	0.9341	-0.0984	yes	down	B(i)	C05570	-	-	map01100;map00340	Metabolic pathways;Histidine metabolism	Metabolism;Metabolism	Global and overview maps;Amino acid metabolism	HMDB0003045	Organic acids and derivatives	Carboxylic acids and derivatives	Amino acids, peptides, and analogues	497-30-3	230.095	0.719	M+H	C9H15N3O2S	90.4	0	metab_6748	pos_7412	pos	4.83	4.855	4.733	5.022	5.299	5.113	4.806	0.06447	5.145	0.1412
Cer(d17:1/PGE2)	0.01592	0.2237	1.453	1.4019	0.9518	-0.0713	yes	down	B(ii)	-	-	-	-	-	-	-	HMDB0289901	Not Available	Not Available	Not Available	-	584.471	6.52103	M+H-2H2O	C37H65NO6	0	68.2	metab_2624	pos_3474	pos	6.039	5.922	6.178	6.349	6.323	6.385	6.046	0.1281	6.352	0.03115
6-Hydroxynicotinic Acid	0.008005	0.2762	1.4272	1.3947	0.903	-0.1472	yes	down	B(i)	C01020	-	-	map01100;map01120;map00760	Metabolic pathways;Microbial metabolism in diverse environments;Nicotinate and nicotinamide metabolism	Metabolism;Metabolism;Metabolism	Global and overview maps;Global and overview maps;Metabolism of cofactors and vitamins	HMDB0002658;MJDBOTE0000658	Organoheterocyclic compounds	Pyridines and derivatives	Pyridinecarboxylic acids and derivatives	5006-66-6	138.02	2.00942	M-H	C6H5NO3	82.5	0	metab_10363	neg_12568	neg	3.085	3.224	3.236	3.497	3.621	3.453	3.182	0.08371	3.524	0.08703
Losmapimod	0.02503	0.4018	1.4262	1.4082	0.9224	-0.1165	yes	down	B(ii)	-	-	-	-	-	-	-	HMDB0254167	Organoheterocyclic compounds	Pyridines and derivatives	Phenylpyridines	-	428.197	6.24393	M+FA-H	C22H26FN3O2	0	43.3	metab_16006	neg_5329	neg	4.546	4.219	4.507	4.743	4.833	4.812	4.424	0.1783	4.796	0.04682
Permetin A	0.03403	0.2872	1.422	1.4536	0.9196	-0.1209	yes	down	B(ii)	-	-	-	-	-	-	-	HMDB0030527	Organic acids and derivatives	Peptidomimetics	Depsipeptides	71888-70-5	562.341	5.22288	M+H+Na	C54H92N12O12	0	60.8	metab_5538	pos_6293	pos	3.902	3.854	3.739	4.176	3.999	4.326	3.832	0.0834	4.167	0.1634
Amylopectin	0.003232	0.2119	1.4177	1.3821	1.0602	0.0843	yes	up	B(ii)	C00317	-	-	-	-	-	-	HMDB0003255	Organic oxygen compounds	Organooxygen compounds	Carbohydrates and carbohydrate conjugates	9037-22-3	873.271	0.6851	M+FA-H	C30H52O26	0	94.3	metab_11080	neg_13247	neg	5.771	5.786	5.655	5.413	5.356	5.464	5.737	0.07181	5.411	0.05363
Deterrol stearate	0.0427	0.3153	1.4011	1.3527	0.9535	-0.0687	yes	down	B(ii)	-	-	-	-	-	-	-	HMDB0034578	Lipids and lipid-like molecules	Prenol lipids	Sesquiterpenoids	52898-98-3	496.419	6.55263	M+NH4	C33H50O2	0	30.1	metab_2645	pos_3495	pos	6.233	6.151	6.428	6.483	6.699	6.546	6.27	0.1423	6.576	0.111
Roxindole	0.0495	0.483	1.38	1.3417	0.9375	-0.0931	yes	down	B(ii)	-	-	-	-	-	-	-	HMDB0257319	Organoheterocyclic compounds	Indoles and derivatives	Hydroxyindoles	-	381.173	6.83593	M+Na-2H, M+Cl	C23H26N2O	0	39.3	metab_12050	neg_1616	neg	5.416	5.281	5.503	5.877	5.867	5.536	5.4	0.112	5.76	0.1938
2,6-Nonadien-1-ol	0.02961	0.4209	1.3783	1.3593	0.916	-0.1266	yes	down	B(ii)	-	-	-	-	-	-	-	HMDB0031262	Lipids and lipid-like molecules	Fatty Acyls	Fatty alcohols	7786-44-9	185.118	6.16898	M+FA-H	C9H16O	0	47.1	metab_20693	neg_9794	neg	3.787	3.768	3.891	4.054	4.362	4.081	3.815	0.06628	4.165	0.1707
19-Hydroxytestosterone	0.01092	0.3118	1.3758	1.3366	0.9397	-0.0897	yes	down	B(ii)	C05294	Hormones and transmitters	Steroid hormones	map01100;map00140	Metabolic pathways;Steroid hormone biosynthesis	Metabolism;Metabolism	Global and overview maps;Lipid metabolism	HMDB0006769;HMDB0060089;PW_C002920	Organoheterocyclic compounds	Indoles and derivatives	Not Available	2126-37-6	653.405	6.46235	2M+FA-H	C19H28O3	0	59.4	metab_20905	neg_5725	neg	4.835	5.031	4.994	5.339	5.211	5.262	4.953	0.1043	5.271	0.06415
Ethyl (S)-3-hydroxybutyrate glucoside	0.0136	0.3356	1.3701	1.3585	0.9219	-0.1173	yes	down	B(ii)	-	-	-	-	-	-	-	HMDB0031693	Lipids and lipid-like molecules	Fatty Acyls	Fatty acyl glycosides	-	275.113	5.0965	M-H2O-H	C12H22O8	0	34.6	metab_8828	neg_11162	neg	3.856	4.027	3.908	4.193	4.384	4.212	3.93	0.08771	4.263	0.1052
Orotidine	0.04826	0.4821	1.3635	1.325	0.9242	-0.1137	yes	down	B(ii)	C01103	-	-	map00240;map01100;map01240	Pyrimidine metabolism;Metabolic pathways;Biosynthesis of cofactors	Metabolism;Metabolism;Metabolism	Nucleotide metabolism;Global and overview maps;Global and overview maps	HMDB0000788	Nucleosides, nucleotides, and analogues	Pyrimidine nucleosides	Not Available	314-50-1	333.059	0.58865	M+FA-H	C10H12N2O8	0	32.4	metab_13038	neg_2532	neg	4.287	4.121	4.355	4.694	4.398	4.718	4.254	0.1207	4.603	0.178
Normetanephrine	0.04679	0.4781	1.3616	1.3324	0.8782	-0.1874	yes	down	B(ii)	C05589	-	-	map01100;map00350	Metabolic pathways;Tyrosine metabolism	Metabolism;Metabolism	Global and overview maps;Amino acid metabolism	PW_C000654;HMDB0000819	Benzenoids	Phenols	Methoxyphenols	97-31-4	164.072	5.395	M-H2O-H	C9H13NO3	0	32	metab_8623	neg_10971	neg	2.572	2.341	2.679	2.828	3.026	2.792	2.531	0.173	2.882	0.126
Milbemycin D	0.04852	0.4827	1.3603	1.3352	0.9399	-0.0894	yes	down	B(ii)	-	-	-	-	-	-	-	HMDB0242623;HMDB0254730;HMDB0254721	Phenylpropanoids and polyketides	Macrolides and analogues	Milbemycins	-	537.327	6.56928	M-H2O-H	C33H48O7	0	33.2	metab_19537	neg_8677	neg	5.566	5.364	5.687	5.775	6.055	5.849	5.539	0.1632	5.893	0.1453
N-Acetyl-DL-Leucine	0.03337	0.4287	1.3527	1.3388	0.9195	-0.1211	yes	down	B(i)	-	-	-	-	-	-	-	;MJDBOTE0001584	-	-	-	-	172.098	4.99698	M-H	C8H15NO3	82.3	0	metab_14746	neg_4131	neg	3.876	3.957	3.961	4.171	4.484	4.17	3.931	0.04768	4.275	0.1808
LysoPC(16:1(9Z)/0:0)	0.009928	0.3054	1.3523	1.3271	0.9388	-0.0911	yes	down	B(ii)	C04230	Lipids	Phospholipids	map00564;map05231	Glycerophospholipid metabolism;Choline metabolism in cancer	Metabolism;Human Diseases	Lipid metabolism;Cancer: overview	HMDB0010383	Lipids and lipid-like molecules	Glycerophospholipids	Glycerophosphocholines	76790-27-7	538.315	6.40923	M+FA-H	C24H48NO7P	0	64.6	metab_19929	neg_9062	neg	4.681	4.867	4.752	5.155	5.058	5.021	4.767	0.09404	5.078	0.06944
PG(16:0/0:0)[U]	0.01888	0.3616	1.3521	1.3551	0.9374	-0.0933	yes	down	B(i)	-	-	-	-	-	-	-	-	-	-	-	-	483.272	7.48503	M-H	C22H45O9P	62.1	0	metab_17448	neg_6721	neg	5.143	4.933	4.971	5.375	5.238	5.441	5.016	0.1118	5.351	0.1036
Trifluoroacetic acid	0.01668	0.3576	1.3482	1.3084	1.0579	0.0812	yes	up	B(ii)	-	-	-	-	-	-	-	HMDB0014118	Organic acids and derivatives	Carboxylic acids and derivatives	Alpha-halocarboxylic acids and derivatives	1976-05-01	112.985	0.913317	M-H	C2HF3O2	0	51.6	metab_13446	neg_2940	neg	5.751	5.687	5.605	5.332	5.499	5.279	5.681	0.0732	5.37	0.1145
Delta-Hydroxylysylnorleucine	0.02387	0.3941	1.3275	1.3042	0.8841	-0.1777	yes	down	B(ii)	-	-	-	-	-	-	-	HMDB0253190	Organic acids and derivatives	Carboxylic acids and derivatives	Amino acids, peptides, and analogues	-	272.162	5.6457	M-H2O-H	C12H25N3O5	0	66.3	metab_15095	neg_4456	neg	2.411	2.333	2.485	2.695	2.874	2.61	2.41	0.07589	2.726	0.1349
Xi-5-Hydroxydodecanoic acid	0.04787	0.4821	1.3252	1.3301	0.9304	-0.1041	yes	down	B(ii)	-	-	-	-	-	-	-	HMDB0040169;LMFA01050529	Lipids and lipid-like molecules	Fatty Acyls	Fatty acids and conjugates	7779-95-5	215.165	6.35075	M-H	C12H24O3	0	30.6	metab_16205	neg_5523	neg	4.77	4.618	4.718	4.874	5.272	5.016	4.702	0.0771	5.054	0.202
Traumatic Acid	0.03568	0.4357	1.3248	1.3103	0.9349	-0.0971	yes	down	B(i)	C16308	-	-	map00592;map01110	alpha-Linolenic acid metabolism;Biosynthesis of secondary metabolites	Metabolism;Metabolism	Lipid metabolism;Global and overview maps	HMDB0000933;LMFA01170002	Lipids and lipid-like molecules	Fatty Acyls	Fatty acids and conjugates	6402-36-4	227.129	6.1369	M-H, M+Na-2H	C12H20O4	82.6	0	metab_9753	neg_1201	neg	4.741	4.663	4.818	4.939	5.258	5.016	4.741	0.07758	5.071	0.1666
Acetolein	0.006638	0.1795	1.316	1.2915	1.0405	0.0573	yes	up	B(ii)	-	-	-	-	-	-	-	HMDB0303184	Lipids and lipid-like molecules	Glycerolipids	Triradylcglycerols	-	463.302	6.46827	M+NH4, M+Na	C25H44O6	0	46.5	metab_185	pos_1166	pos	6.337	6.409	6.308	6.114	6.163	6.035	6.351	0.05181	6.104	0.06465
Castanospermine	0.02188	0.3792	1.3098	1.3417	1.2044	0.2683	yes	up	B(ii)	C02256	-	-	-	-	-	-	HMDB0249700	Organoheterocyclic compounds	Indolizidines	Not Available	79831-76-8	188.093	3.64128	M-H	C8H15NO4	0	42.3	metab_9819	neg_12071	neg	1.82	1.945	2.104	1.689	1.631	1.553	1.956	0.1425	1.624	0.06822
3-Hydroxybenzoic Acid	0.04822	0.4821	1.3038	1.301	0.9228	-0.1159	yes	down	B(i)	C00587	-	-	map01220;map01120;map00624;map00623;map00362;map00400	Degradation of aromatic compounds;Microbial metabolism in diverse environments;Polycyclic aromatic hydrocarbon degradation;Toluene degradation;Benzoate degradation;Phenylalanine, tyrosine and tryptophan biosynthesis	Metabolism;Metabolism;Metabolism;Metabolism;Metabolism;Metabolism	Global and overview maps;Global and overview maps;Xenobiotics biodegradation and metabolism;Xenobiotics biodegradation and metabolism;Xenobiotics biodegradation and metabolism;Amino acid metabolism	HMDB0002466	Benzenoids	Benzene and substituted derivatives	Benzoic acids and derivatives	1999-06-09	137.024	5.9873	M-H	C7H6O3	87.2	0	metab_7954	neg_10347	neg	4.101	3.949	4.042	4.32	4.58	4.203	4.031	0.07633	4.368	0.1929
2-[N-(ethoxymethyl)-2-Ethyl-6-methylanilino]-2-Oxoethanesulfonic Acid	0.014	0.3382	1.3031	1.2637	1.0683	0.0953	yes	up	B(i)	-	-	-	-	-	-	-	-	-	-	-	-	314.106	6.09417	M-H	C14H21NO5S	31.3	0	metab_15661	neg_4997	neg	4.523	4.575	4.417	4.182	4.317	4.152	4.505	0.08064	4.217	0.08814
Arginylhydroxyproline	0.03591	0.2955	1.2919	1.2834	0.8651	-0.2091	yes	down	B(ii)	-	-	-	-	-	-	-	HMDB0028710	Organic acids and derivatives	Carboxylic acids and derivatives	Amino acids, peptides, and analogues	182002-02-4	351.177	3.58217	M+ACN+Na	C11H21N5O4	0	57.8	metab_6070	pos_6790	pos	1.732	1.714	1.706	2.158	1.906	1.894	1.718	0.0134	1.986	0.1489
5,6,8-Trihydroxy-2-methylbenzo[g]chromen-4-one	0.01567	0.223	1.2694	1.2359	1.0461	0.065	yes	up	B(ii)	C17671	-	-	-	-	-	-	HMDB0033911	Organoheterocyclic compounds	Naphthopyrans	Naphthopyranones	3566-98-1	272.065	0.703067	2M+3H2O+2H	C14H10O5	0	33.3	metab_1082	pos_2000	pos	5.409	5.249	5.338	5.113	5.149	5.03	5.332	0.08007	5.097	0.06115
2,3-dihydroxy-3-methylvalerate	0.04411	0.3188	1.2686	1.3002	1.074	0.103	yes	up	B(ii)	C04104	-	-	-	-	-	-	LMFA01050469;HMDB0304038	Lipids and lipid-like molecules	Fatty Acyls	Fatty acids and conjugates	-	319.135	3.82062	2M+Na	C6H12O4	0	58.2	metab_1557	pos_2440	pos	3.921	3.885	4.043	3.608	3.838	3.586	3.95	0.08296	3.678	0.1397
Zafirlukast metabolite M5	0.006718	0.2672	1.2571	1.2237	1.0489	0.0689	yes	up	B(ii)	-	-	-	-	-	-	-	HMDB0060986	Benzenoids	Benzene and substituted derivatives	Benzenesulfonamides	-	626.169	0.636933	M+Cl	C31H33N3O7S	0	74.8	metab_13125	neg_2621	neg	5.639	5.654	5.581	5.283	5.367	5.44	5.625	0.03877	5.363	0.07885
Homo-L-arginine	0.034	0.2872	1.2494	1.2303	1.0646	0.0903	yes	up	B(ii)	C01924	-	-	-	-	-	-	HMDB0000670	Organic acids and derivatives	Carboxylic acids and derivatives	Amino acids, peptides, and analogues	156-86-5	233.099	2.0218	M+2Na-H	C7H16N4O2	0	58.1	metab_6284	pos_6983	pos	4.1	4.104	4.098	3.719	3.846	3.991	4.101	0.003177	3.852	0.136
2-Isopropylmalic Acid	0.04526	0.4768	1.2451	1.2788	0.8947	-0.1605	yes	down	B(i)	C02504	-	-	map01100;map01110;map00290;map01210;map01230;map00620	Metabolic pathways;Biosynthesis of secondary metabolites;Valine, leucine and isoleucine biosynthesis;2-Oxocarboxylic acid metabolism;Biosynthesis of amino acids;Pyruvate metabolism	Metabolism;Metabolism;Metabolism;Metabolism;Metabolism;Metabolism	Global and overview maps;Global and overview maps;Amino acid metabolism;Global and overview maps;Global and overview maps;Carbohydrate metabolism	HMDB0000402	Lipids and lipid-like molecules	Fatty Acyls	Fatty acids and conjugates	49601-06-1	175.061	4.27638	M-H2O-H, M-H	C7H12O5	84.3	0	metab_18887	neg_804	neg	2.863	2.789	2.607	2.935	3.224	3.073	2.753	0.1317	3.077	0.1444
PE(16:1/0:0)	0.04887	0.483	1.244	1.2289	0.9471	-0.0784	yes	down	B(i)	-	-	-	-	-	-	-	-	-	-	-	-	450.262	6.4358	M-H	C21H42NO7P	91.4	0	metab_16365	neg_5676	neg	5.326	5.445	5.439	5.596	5.905	5.612	5.403	0.06714	5.705	0.174
3-ketosphingosine	0.01082	0.2027	1.2383	1.2271	1.0366	0.0519	yes	up	B(i)	C06121	-	-	-	-	-	-	HMDB0245914;LMSP01010002	Organic oxygen compounds	Organooxygen compounds	Carbonyl compounds	-	320.255	6.45247	M+Na, M+ACN+H, M+H	C18H35NO2	65.1	0	metab_1589	pos_247	pos	6.463	6.601	6.477	6.313	6.233	6.308	6.514	0.07603	6.284	0.04496
5-Aminopentanoic acid	0.02229	0.2508	1.2246	1.1934	0.929	-0.1062	yes	down	B(ii)	C00431	-	-	map01100;map00310;map00470;map00330;map01120	Metabolic pathways;Lysine degradation;D-Amino acid metabolism;Arginine and proline metabolism;Microbial metabolism in diverse environments	Metabolism;Metabolism;Metabolism;Metabolism;Metabolism	Global and overview maps;Amino acid metabolism;Metabolism of other amino acids;Amino acid metabolism;Global and overview maps	LMFA01100040;HMDB0003355	Organic acids and derivatives	Carboxylic acids and derivatives	Amino acids, peptides, and analogues	660-88-8	159.112	3.91188	M+ACN+H	C5H11NO2	0	43.4	metab_5948	pos_6678	pos	2.898	3.058	2.957	3.128	3.271	3.195	2.971	0.08093	3.198	0.07199
Ethoxyacetic acid	0.001103	0.1188	1.2172	1.1871	0.9595	-0.0596	yes	down	B(ii)	-	-	-	-	-	-	-	HMDB0031212	Organic acids and derivatives	Carboxylic acids and derivatives	Carboxylic acids	627-03-2	87.0438	1.35982	M+H-H2O	C4H8O3	0	30.3	metab_1303	pos_2206	pos	4.773	4.749	4.819	4.978	4.962	5.005	4.78	0.03562	4.982	0.02138
2,3-dinor-8-iso-PGF2a	0.01091	0.3118	1.2165	1.2243	0.9415	-0.087	yes	down	B(i)	-	-	-	-	-	-	-	-	-	-	-	-	325.199	6.56393	M-H	C18H30O5	38.1	0	metab_16575	neg_5885	neg	4.318	4.327	4.239	4.482	4.661	4.543	4.295	0.0483	4.562	0.0911
9-(3,4-Dimethoxyphenyl)-2-methoxy-1H-phenalen-1-one	0.02184	0.379	1.2088	1.1791	0.9347	-0.0974	yes	down	B(ii)	-	-	-	-	-	-	-	HMDB0034692	Benzenoids	Naphthalenes	Phenylnaphthalenes	-	381.089	4.20693	M+Cl	C22H18O4	0	44.8	metab_9362	neg_11652	neg	3.72	3.594	3.765	3.965	3.86	4.027	3.693	0.08875	3.951	0.08437
LysoPG(18:1(9Z)/0:0)	0.01047	0.3059	1.2054	1.1969	0.953	-0.0695	yes	down	B(ii)	-	-	-	-	-	-	-	HMDB0240602	Lipids and lipid-like molecules	Glycerophospholipids	Glycerophosphoglycerols	-	509.288	7.50102	M-H	C24H47O9P	0	41.9	metab_17475	neg_6747	neg	5.257	5.081	5.185	5.422	5.393	5.471	5.174	0.08855	5.429	0.0398
P-Toluenesulfonic Acid	0.01135	0.3142	1.1896	1.2079	0.9545	-0.0672	yes	down	B(i)	C06677	-	-	map01100;map01220;map00623;map01120	Metabolic pathways;Degradation of aromatic compounds;Toluene degradation;Microbial metabolism in diverse environments	Metabolism;Metabolism;Metabolism;Metabolism	Global and overview maps;Global and overview maps;Xenobiotics biodegradation and metabolism;Global and overview maps	HMDB0059933	Benzenoids	Benzene and substituted derivatives	Benzenesulfonic acids and derivatives	104-15-4	171.012	3.89425	M-H	C7H8O3S	45.9	0	metab_9555	neg_11827	neg	5.466	5.454	5.304	5.675	5.617	5.705	5.408	0.09018	5.666	0.0446
N-Docosahexaenoyl Arginine	0.004045	0.1533	1.188	1.1699	1.0309	0.0439	yes	up	B(ii)	-	-	-	-	-	-	-	HMDB0242008	Not Available	Not Available	Not Available	-	507.328	6.45247	M+NH4, M+Na	C28H44N4O3	0	39	metab_7406	pos_859	pos	6.623	6.659	6.612	6.441	6.479	6.375	6.631	0.02471	6.432	0.05274
N-Acetylleucine	0.002255	0.1979	1.1834	1.1519	0.9464	-0.0795	yes	down	B(i)	C02710	-	-	-	-	-	-	HMDB0011756	Organic acids and derivatives	Carboxylic acids and derivatives	Amino acids, peptides, and analogues	1188-21-2	172.098	5.20863	M-H	C8H15NO3	82	0	metab_14861	neg_4242	neg	3.958	3.927	4.029	4.213	4.2	4.175	3.971	0.05264	4.196	0.01929
Thromboxane B2	0.03061	0.4238	1.1804	1.1552	0.9561	-0.0648	yes	down	B(ii)	C05963	Lipids	Eicosanoids	map00590;map01100;map04976;map04726	Arachidonic acid metabolism;Metabolic pathways;Bile secretion;Serotonergic synapse	Metabolism;Metabolism;Organismal Systems;Organismal Systems	Lipid metabolism;Global and overview maps;Digestive system;Nervous system	LMFA03030002;PW_C001820;HMDB0003252	Lipids and lipid-like molecules	Fatty Acyls	Eicosanoids	54397-85-2	351.218	6.22797	M-H2O-H, 2M+FA-H	C20H34O6	0	53	metab_12450	neg_1981	neg	5.43	5.662	5.571	5.769	5.886	5.772	5.554	0.1168	5.809	0.06699
D-Glucurono-6,3-lactone	0.04532	0.4768	1.1704	1.1268	1.0679	0.0948	yes	up	B(ii)	C02670	-	-	map01100;map00053	Metabolic pathways;Ascorbate and aldarate metabolism	Metabolism;Metabolism	Global and overview maps;Carbohydrate metabolism	HMDB0006355	Organoheterocyclic compounds	Furofurans	Isosorbides	32449-92-6	212.979	5.43783	M+K-2H	C6H8O6	0	37.6	metab_8591	neg_10942	neg	3.969	4.031	3.843	3.644	3.831	3.615	3.948	0.09594	3.697	0.1171
3-Hydroxysintaxanthin	0.0111	0.2027	1.1647	1.1507	1.053	0.0745	yes	up	B(ii)	-	-	-	-	-	-	-	HMDB0035641	Lipids and lipid-like molecules	Prenol lipids	Triterpenoids	-	246.148	5.32963	M+2Na	C31H42O2	0	50.1	metab_5500	pos_6259	pos	4.038	3.967	4.042	3.888	3.761	3.792	4.016	0.04196	3.814	0.06612
Fasidotril	0.005004	0.2492	1.1614	1.1303	1.0382	0.0541	yes	up	B(ii)	-	-	-	-	-	-	-	HMDB0252173	Organic acids and derivatives	Carboxylic acids and derivatives	Amino acids, peptides, and analogues	-	464.117	0.636933	M+Na-2H	C23H25NO6S	0	59	metab_13124	neg_2620	neg	6.032	6.058	5.945	5.795	5.755	5.823	6.012	0.05928	5.791	0.03403
Asp Ser Ile	0.01062	0.2027	1.1594	1.1617	1.0553	0.0777	yes	up	B(i)	-	-	-	-	-	-	-	-	-	-	-	-	334.16	3.65677	M+H	C13H23N3O7	39.3	0	metab_1511	pos_2397	pos	3.837	3.943	3.897	3.623	3.724	3.719	3.893	0.05313	3.689	0.05702
2-Hydroxybutyric Acid	0.01781	0.3616	1.1538	1.1248	0.9526	-0.0701	yes	down	B(i)	C05984	-	-	map00640	Propanoate metabolism	Metabolism	Carbohydrate metabolism	HMDB0000008;PW_C000004	Organic acids and derivatives	Hydroxy acids and derivatives	Alpha hydroxy acids and derivatives	3347-90-8;600-15-7	103.04	0.835433	M-H2O-H, M-H	C4H8O3	70.5	0	metab_16169	neg_549	neg	4.6	4.615	4.664	4.913	4.745	4.912	4.627	0.03353	4.857	0.09706
PE(15:0/0:0)	0.002058	0.1979	1.1458	1.1267	0.9608	-0.0577	yes	down	B(i)	-	-	-	-	-	-	-	LMGP02050031	-	-	-	-	438.262	6.46235	M-H	C20H42NO7P	93.7	0	metab_16417	neg_5724	neg	5.216	5.308	5.267	5.477	5.504	5.454	5.264	0.04589	5.479	0.02489
3-Hydroxy-3-phenylpentanamide	0.04917	0.3294	1.1435	1.144	1.06	0.0841	yes	up	B(ii)	-	-	-	-	-	-	-	HMDB0245886	Benzenoids	Benzene and substituted derivatives	Phenylpropanes	-	211.143	3.83127	M+NH4	C11H15NO2	0	36.8	metab_5974	pos_6700	pos	3.906	3.968	3.953	3.696	3.597	3.864	3.942	0.03258	3.719	0.1349
N-NITROSOMORPHOLINE	0.007045	0.1824	1.1176	1.0906	0.9683	-0.0465	yes	down	B(ii)	C19283	-	-	-	-	-	-	HMDB0255208	Organoheterocyclic compounds	Oxazinanes	Morpholines	59-89-2	296.133	0.79885	M+H, 2M+ACN+Na, M+H-2H2O	C4H8N2O2	0	32.6	metab_135	pos_112	pos	5.313	5.36	5.359	5.56	5.459	5.539	5.344	0.02682	5.519	0.05341
3-Hydroxytetradecanedioic acid	0.02079	0.3724	1.1176	1.0727	0.9564	-0.0643	yes	down	B(ii)	-	-	-	-	-	-	-	HMDB0000394	Lipids and lipid-like molecules	Fatty Acyls	Fatty acids and conjugates	73179-89-2	255.16	6.20655	M-H2O-H	C14H26O5	0	52.5	metab_20556	neg_9666	neg	4.593	4.647	4.774	4.881	4.92	4.851	4.671	0.09338	4.884	0.03449
PS(18:0/14:0)	0.004867	0.1662	1.1155	1.1004	1.0323	0.0459	yes	up	B(ii)	C02737	Lipids	Phospholipids	map01100;map00564;map01110;map05146;map05322;map00260;map05140	Metabolic pathways;Glycerophospholipid metabolism;Biosynthesis of secondary metabolites;Amoebiasis;Systemic lupus erythematosus;Glycine, serine and threonine metabolism;Leishmaniasis	Metabolism;Metabolism;Metabolism;Human Diseases;Human Diseases;Metabolism;Human Diseases	Global and overview maps;Lipid metabolism;Global and overview maps;Infectious disease: parasitic;Immune disease;Amino acid metabolism;Infectious disease: parasitic	LMGP03010980;HMDB0012374;PW_C007903	Lipids and lipid-like molecules	Glycerophospholipids	Glycerophosphoserines	-	736.518	6.34698	M+H	C38H74NO10P	0	60.9	metab_4430	pos_5227	pos	5.715	5.747	5.71	5.602	5.503	5.53	5.724	0.02056	5.545	0.05097
2-Hydroxymyristic Acid	0.0107	0.3107	1.112	1.1154	0.9574	-0.0628	yes	down	B(i)	-	-	-	-	-	-	-	HMDB0002261;LMFA01050484	Lipids and lipid-like molecules	Fatty Acyls	Fatty acids and conjugates	2507-55-3	243.196	6.46235	M-H	C14H28O3	64.7	0	metab_19804	neg_8946	neg	5.045	4.958	4.98	5.141	5.285	5.222	4.994	0.04511	5.216	0.07206
27-Norcholestanehexol	0.005379	0.1699	1.1055	1.0885	1.031	0.044	yes	up	B(ii)	-	-	-	-	-	-	-	LMST04020029;HMDB0002157	Lipids and lipid-like molecules	Steroids and steroid derivatives	Bile acids, alcohols and derivatives	91999-66-5	472.362	6.39973	M+NH4	C26H46O6	0	44.5	metab_4355	pos_5150	pos	5.848	5.883	5.833	5.718	5.624	5.696	5.855	0.02563	5.679	0.04915
Sarcodon scabrosus Depsipeptide	0.01869	0.3616	1.0899	1.0633	0.959	-0.0604	yes	down	B(ii)	-	-	-	-	-	-	-	HMDB0041421	Organic acids and derivatives	Peptidomimetics	Depsipeptides	-	506.25	6.46235	M+Na-2H	C23H39N3O8	0	60.5	metab_19800	neg_8942	neg	4.791	4.917	4.87	5.112	5.101	4.987	4.859	0.06384	5.067	0.06906
Safflomin A	0.03708	0.4407	1.0714	1.06	0.9563	-0.0645	yes	down	B(ii)	-	-	-	-	-	-	-	HMDB0030558;HMDB0040677	Phenylpropanoids and polyketides	Cinnamic acids and derivatives	Hydroxycinnamic acids and derivatives	146087-19-6;78281-02-4	647.134	0.808817	M+Cl	C27H32O16	0	35.1	metab_13351	neg_2851	neg	4.816	4.627	4.797	4.932	5.038	4.922	4.747	0.1041	4.964	0.06458
Cabergoline	0.007308	0.1834	1.0675	1.0443	1.0316	0.0449	yes	up	B(ii)	C08187	-	-	-	-	-	-	HMDB0014393	Alkaloids and derivatives	Ergoline and derivatives	Lysergic acids and derivatives	81409-90-7	416.284	4.18458	M+H-2H2O	C26H37N5O2	0	55.5	metab_1636	pos_2512	pos	5.368	5.336	5.338	5.177	5.135	5.241	5.348	0.01796	5.184	0.05328
Methylprednisolone acetate	0.0112	0.2027	1.0536	1.023	1.0238	0.0339	yes	up	B(ii)	C08179	-	-	-	-	-	-	HMDB0014998;HMDB0254661	Lipids and lipid-like molecules	Steroids and steroid derivatives	Hydroxysteroids	50-24-8;53-36-1	458.252	6.23078	M+ACN+H	C24H32O6	0	74.9	metab_7579	pos_3185	pos	6.902	6.885	6.837	6.758	6.657	6.732	6.875	0.03357	6.715	0.05211
Trehalose	0.04633	0.4781	1.0436	1.0512	0.9564	-0.0643	yes	down	B(i)	C01083	Carbohydrates	Oligosaccharides	map01100;map02060;map00500;map01110;map02010	Metabolic pathways;Phosphotransferase system (PTS);Starch and sucrose metabolism;Biosynthesis of secondary metabolites;ABC transporters	Metabolism;Environmental Information Processing;Metabolism;Metabolism;Environmental Information Processing	Global and overview maps;Membrane transport;Carbohydrate metabolism;Global and overview maps;Membrane transport	PW_C000776;HMDB0000975	Organic oxygen compounds	Organooxygen compounds	Carbohydrates and carbohydrate conjugates	99-20-7	683.224	0.6689	2M-H	C12H22O11	91.9	0	metab_11105	neg_13274	neg	4.879	4.721	4.802	4.915	5.13	5.015	4.801	0.0787	5.02	0.1075
Tetradecanedioic acid	0.03391	0.4308	1.038	1.0072	0.9624	-0.0553	yes	down	B(i)	C11002	-	-	-	-	-	-	LMFA01170018;HMDB0000872	Lipids and lipid-like molecules	Fatty Acyls	Fatty acids and conjugates	821-38-5	257.176	6.25997	M-H	C14H26O4	83	0	metab_20319	neg_9434	neg	4.929	4.907	5.06	5.112	5.236	5.131	4.965	0.08257	5.159	0.06688
2-Pentanone	0.02942	0.2743	1.0161	0.9901	0.9546	-0.067	yes	down	B(ii)	C01949	-	-	-	-	-	-	HMDB0034235	Organic oxygen compounds	Organooxygen compounds	Carbonyl compounds	107-87-9	128.107	5.00388	M+ACN+H	C5H10O	0	42	metab_5623	pos_6377	pos	3.33	3.262	3.374	3.508	3.411	3.52	3.322	0.05637	3.48	0.06005
