# Supplementary material for: Rapid reshaping of the soil microbiome and metabolome during short-term flooding and draining in rice
Source: Front Microbiol. 2025 Sep 2;16:1632744. doi: 10.3389/fmicb.2025.1632744 (PMC12436361; doi:10.3389/fmicb.2025.1632744)
Supplement: Supplementary file 8 [file Table_8.XLSX]

## Sheet: Table S3
Metabolite	P_value	FDR	VIP_pred_OPLS-DA	VIP_PLS-DA	FC(R4/R1)	Log2FC(R4/R1)	Significant	Regulate	level	KEGG Compound ID	KEGG Compound First Category	KEGG Compound Second Category	KEGG Pathway ID	KEGG Pathway Description	KEGG Pathway First Category	KEGG Pathway Second Category	Library ID	HMDB Superclass	HMDB Class	HMDB Subclass	CAS ID	M/Z	Retention time	Adducts	Formula	Fragmentation Score	Theoretical Fragmentation Score	Metab ID	ID	Mode	R4_1	R4_2	R4_3	R1_1	R1_2	R1_3	r4_mean	r4_SD	r1_mean	r1_SD
Leucyl-Glutamine	0.00189	0.4377	5.5896	5.5406	12.191	3.6077	yes	up	B(ii)	-	-	-	-	-	-	-	HMDB0028927	Organic acids and derivatives	Carboxylic acids and derivatives	Amino acids, peptides, and analogues	-	301.186	5.24957	M+ACN+H	C11H21N3O4	0	47.3	metab_5528	pos_6284	pos	2.666	4.067	3.949	0.2979	0.2845	0.294	3.561	0.7775	0.2921	0.006886
Dimethylsphingosine	0.01968	0.3471	4.9438	4.6369	0.1876	-2.4143	yes	down	B(ii)	-	-	-	-	-	-	-	HMDB0251406	Organic oxygen compounds	Organooxygen compounds	Alcohols and polyols	-	400.27	6.08357	M+FA-H	C20H37NO4	0	37.4	metab_7653	neg_10057	neg	0.0167	2.339	0.0163	5.092	4.099	3.452	0.7906	1.341	4.214	0.826
Heptadecanoyl carnitine	0.04668	0.4839	4.1901	4.0143	0.3621	-1.4655	yes	down	B(ii)	-	-	-	-	-	-	-	LMFA07070067;HMDB0006210	Lipids and lipid-like molecules	Fatty Acyls	Fatty acid esters	106182-29-0	450.298	6.67058	M+K-2H	C24H47NO4	0	43.2	metab_19290	neg_8427	neg	1.502	3.182	0.0168	4.972	3.902	4.112	1.567	1.583	4.328	0.5669
Caffeine	0.006294	0.4564	3.8468	3.6586	0.6438	-0.6353	yes	down	B(i)	C07481	-	-	map01100;map01110;map01120;map00232;map01065;map01060	Metabolic pathways;Biosynthesis of secondary metabolites;Microbial metabolism in diverse environments;Caffeine metabolism;Biosynthesis of alkaloids derived from histidine and purine;Biosynthesis of plant secondary metabolites	Metabolism;Metabolism;Metabolism;Metabolism;Metabolism;Metabolism	Global and overview maps;Global and overview maps;Global and overview maps;Biosynthesis of other secondary metabolites;Chemical structure transformation maps;Chemical structure transformation maps	PW_C001222;HMDB0001847	Organoheterocyclic compounds	Imidazopyrimidines	Purines and purine derivatives	1958-08-02	195.087	4.18458	M+H	C8H10N4O2	96.8	0	metab_5881	pos_6614	pos	2.405	2.858	2.762	3.826	4.003	4.635	2.675	0.2386	4.155	0.4257
7-Epijasmonic acid	0.009712	0.4898	3.7802	3.4982	0.7228	-0.4683	yes	down	B(ii)	C16317	-	-	map01100;map00592;map01110	Metabolic pathways;alpha-Linolenic acid metabolism;Biosynthesis of secondary metabolites	Metabolism;Metabolism;Metabolism	Global and overview maps;Lipid metabolism;Global and overview maps	HMDB0303804	Lipids and lipid-like molecules	Fatty Acyls	Lineolic acids and derivatives	-	421.255	6.24663	2M+H	C12H18O3	0	70.5	metab_4682	pos_5478	pos	3.109	4.115	3.625	5.034	4.87	5.104	3.616	0.503	5.003	0.1202
Simonin IV	8.02E-7	0.005015	3.4254	3.3105	1.4717	0.5575	yes	up	B(ii)	-	-	-	-	-	-	-	HMDB0029977	Lipids and lipid-like molecules	Fatty Acyls	Fatty alcohols	151310-53-1	672.407	5.43652	M+H+Na	C68H120O24	0	54.1	metab_5465	pos_6225	pos	3.522	3.578	3.515	2.416	2.389	2.408	3.538	0.03486	2.404	0.01405
Palmitoylcarnitine	0.01751	0.3297	3.325	3.2662	0.653	-0.6148	yes	down	B(ii)	C02990	-	-	map01212;map00071	Fatty acid metabolism;Fatty acid degradation	Metabolism;Metabolism	Global and overview maps;Lipid metabolism	HMDB0240783;HMDB0000222;LMFA07070004	Lipids and lipid-like molecules	Fatty Acyls	Fatty acid esters	2364-67-2	436.282	6.60672	M+K-2H	C23H45NO4	0	37.3	metab_19425	neg_8561	neg	3.512	2.759	3.02	5.462	4.41	4.358	3.097	0.3822	4.743	0.6228
1,2-Cyclohexanediol	0.02094	0.5302	3.2079	3.0347	1.4071	0.4927	yes	up	B(ii)	-	-	-	-	-	-	-	HMDB0244061	Organic oxygen compounds	Organooxygen compounds	Alcohols and polyols	-	134.117	0.602267	M+NH4	C6H12O2	0	38.7	metab_975	pos_1900	pos	4.124	3.919	3.3	2.718	2.391	2.952	3.781	0.4288	2.687	0.2815
N-(1-Adamantyl)quinoxaline-2-carboxamide	0.01509	0.3166	3.189	2.96	2.2961	1.1992	yes	up	B(ii)	-	-	-	-	-	-	-	HMDB0255767	Organoheterocyclic compounds	Diazanaphthalenes	Benzodiazines	-	288.151	4.69318	M-H2O-H	C19H21N3O	0	48.1	metab_14585	neg_3985	neg	3.074	2.092	2.114	0.9729	1.233	0.9648	2.427	0.561	1.057	0.1527
2-[(Tetrahydrofurfuryl)oxy]ethanol	0.014	0.5081	3.1056	2.9731	1.2946	0.3725	yes	up	B(ii)	-	-	-	-	-	-	-	HMDB0252869	Organoheterocyclic compounds	Tetrahydrofurans	Not Available	-	164.128	0.602267	M+NH4	C7H14O3	0	56.9	metab_6948	pos_7599	pos	4.568	4.393	4.551	3.586	3.023	3.83	4.504	0.09658	3.479	0.414
Phenoxyacetic Acid	0.008504	0.2522	3.0613	2.9657	0.7141	-0.4858	yes	down	B(i)	C02181	-	-	-	-	-	-	HMDB0031609	Benzenoids	Benzene and substituted derivatives	Phenoxyacetic acid derivatives	122-59-8	151.04	5.74243	M-H	C8H8O3	89.1	0	metab_15142	neg_4499	neg	3.174	3.524	3.149	4.713	4.127	4.947	3.282	0.2096	4.596	0.4225
DIPHENYLUREA	0.01041	0.273	3.0446	2.9683	0.7073	-0.4996	yes	down	B(i)	-	-	-	-	-	-	-	HMDB0032066	Benzenoids	Benzene and substituted derivatives	Not Available	102-07-8	211.088	6.14758	M-H, M+FA-H	C13H12N2O	38.3	0	metab_9839	neg_1209	neg	3.047	3.071	3.465	4.459	4.102	4.987	3.194	0.2347	4.516	0.4449
Dihydroisophorol	0.001135	0.4161	3.0425	2.8745	0.8447	-0.2435	yes	down	B(ii)	-	-	-	-	-	-	-	HMDB0029557	Organic oxygen compounds	Organooxygen compounds	Alcohols and polyols	116-02-9	184.169	6.1726	M+ACN+H	C9H18O	0	51.1	metab_4835	pos_5628	pos	4.69	5.019	4.767	5.657	5.785	5.692	4.825	0.172	5.712	0.0661
Decanal	0.008655	0.4626	2.9792	2.8254	0.8286	-0.2713	yes	down	B(ii)	C12307	-	-	-	-	-	-	LMFA06000052;HMDB0032211;HMDB0011623	Organoheterocyclic compounds	Dioxolanes	1,3-dioxolanes	5421-12-5;112-31-2	198.185	6.22552	M+ACN+H	C10H20O	0	77.4	metab_4726	pos_5520	pos	4.279	4.638	4.196	5.084	5.525	5.218	4.371	0.2353	5.275	0.2262
Desidustat	0.04409	0.591	2.9478	2.9748	1.2999	0.3784	yes	up	B(ii)	-	-	-	-	-	-	-	HMDB0251046	Organic acids and derivatives	Carboxylic acids and derivatives	Amino acids, peptides, and analogues	-	371.067	6.20965	M+K	C16H16N2O6	0	47.5	metab_4759	pos_5553	pos	4.138	4.908	5.387	3.596	3.568	3.939	4.811	0.6299	3.701	0.2064
(Z)-alpha-Bergamotenoic acid	0.002138	0.1521	2.8806	2.8815	0.3441	-1.5391	yes	down	B(ii)	-	-	-	-	-	-	-	HMDB0036392	Lipids and lipid-like molecules	Prenol lipids	Monoterpenoids	124439-27-6	255.135	5.6457	M+Na-2H	C15H22O2	0	35.2	metab_15094	neg_4455	neg	0.9243	0.5593	0.3932	1.843	1.698	1.914	0.6256	0.2717	1.818	0.1101
Maltohexaose	0.00217	0.1521	2.808	2.6582	1.2386	0.3087	yes	up	B(ii)	C01936	-	-	-	-	-	-	HMDB0012253	Organic oxygen compounds	Organooxygen compounds	Carbohydrates and carbohydrate conjugates	34620-77-4	1025.3	0.6742	M+Cl	C36H62O31	0	94.6	metab_13149	neg_2647	neg	5.586	5.25	5.158	4.199	4.428	4.284	5.331	0.2253	4.304	0.1161
LysoPC(20:5(5Z,8Z,11Z,14Z,17Z)/0:0)	0.003436	0.1814	2.7832	2.7656	0.7412	-0.4321	yes	down	B(ii)	C04230	Lipids	Phospholipids	map00564;map05231	Glycerophospholipid metabolism;Choline metabolism in cancer	Metabolism;Human Diseases	Lipid metabolism;Cancer: overview	HMDB0010397	Lipids and lipid-like molecules	Glycerophospholipids	Glycerophosphocholines	-	586.314	6.34538	M+FA-H	C28H48NO7P	0	86.3	metab_16200	neg_5518	neg	3.485	3.1	3.079	4.309	4.58	4.153	3.222	0.2284	4.347	0.2159
1,5-Hexadiene	0.01179	0.5081	2.7268	2.6276	1.2162	0.2824	yes	up	B(ii)	-	-	-	-	-	-	-	HMDB0244236	Hydrocarbons	Unsaturated hydrocarbons	Olefins	-	203.121	6.09813	2M+K	C6H10	0	54.6	metab_4996	pos_5782	pos	4.484	4.401	4.515	3.92	3.329	3.771	4.467	0.05926	3.673	0.3074
11b,17a,21-Trihydroxypreg-nenolone	0.03078	0.4127	2.6846	2.5175	0.7543	-0.4068	yes	down	B(ii)	C05489	-	-	map00140	Steroid hormone biosynthesis	Metabolism	Lipid metabolism	PW_C002913;HMDB0006760	Lipids and lipid-like molecules	Steroids and steroid derivatives	Hydroxysteroids	-	345.205	6.60135	M-H2O-H	C21H32O5	0	74.8	metab_16654	neg_5961	neg	3.028	2.979	3.556	4.698	4.17	3.808	3.187	0.3199	4.225	0.4471
13-Hode	0.03165	0.4127	2.6757	2.4969	0.7581	-0.3995	yes	down	B(i)	C14762	-	-	map00591;map03320	Linoleic acid metabolism;PPAR signaling pathway	Metabolism;Organismal Systems	Lipid metabolism;Endocrine system	LMFA02000228;HMDB0004667;HMDB0242324	Lipids and lipid-like molecules	Fatty Acyls	Lineolic acids and derivatives	29623-28-7	277.217	6.60672	M-H2O-H	C18H32O3	58.7	0	metab_16660	neg_5968	neg	3.048	3.2	3.426	4.717	4.348	3.698	3.225	0.1904	4.254	0.5164
11-Deoxycortisol	0.009166	0.2615	2.6743	2.607	0.7715	-0.3743	yes	down	B(i)	C05488	Hormones and transmitters	Steroid hormones	map01100;map04934;map00140;map04927	Metabolic pathways;Cushing syndrome;Steroid hormone biosynthesis;Cortisol synthesis and secretion	Metabolism;Human Diseases;Metabolism;Organismal Systems	Global and overview maps;Endocrine and metabolic disease;Lipid metabolism;Endocrine system	HMDB0000015;LMST02030086;HMDB0257139;MJDBOTE0001104	Lipids and lipid-like molecules	Steroids and steroid derivatives	Hydroxysteroids	152-58-9	367.191	6.3292	M+Na-2H	C21H30O4	30.5	0	metab_16166	neg_5487	neg	3.386	3.717	3.281	4.394	4.243	4.821	3.461	0.2272	4.486	0.2996
EPIMESTROL	0.0001277	0.0656	2.6487	2.6023	1.2922	0.3698	yes	up	B(ii)	C14593	-	-	-	-	-	-	HMDB0251855	Lipids and lipid-like molecules	Steroids and steroid derivatives	Estrane steroids	7004-98-0	283.17	6.45703	M-H2O-H	C19H26O3	0	32.8	metab_16406	neg_5714	neg	4.117	4.314	4.161	3.228	3.298	3.218	4.197	0.1037	3.248	0.0437
LysoPC(18:3(6Z,9Z,12Z)/0:0)	0.01223	0.2911	2.5505	2.5296	0.7776	-0.3629	yes	down	B(ii)	C04230	Lipids	Phospholipids	map00564;map05231	Glycerophospholipid metabolism;Choline metabolism in cancer	Metabolism;Human Diseases	Lipid metabolism;Cancer: overview	HMDB0010387	Lipids and lipid-like molecules	Glycerophospholipids	Glycerophosphocholines	-	562.314	6.3614	M+FA-H	C26H48NO7P	0	88.4	metab_20051	neg_9178	neg	3.64	3.667	3.088	4.315	4.712	4.339	3.465	0.3264	4.456	0.2226
Ent-Lamivudine	0.01013	0.4913	2.5193	2.4376	1.1841	0.2438	yes	up	B(ii)	-	-	-	-	-	-	-	HMDB0251826	Nucleosides, nucleotides, and analogues	Nucleoside and nucleotide analogues	3''-thia pyrimidine nucleosides	-	212.047	6.65867	M+H-H2O	C8H11N3O3S	0	59	metab_3959	pos_4744	pos	4.285	4.391	4.367	3.542	3.514	3.959	4.348	0.05534	3.672	0.2492
N-METHYLANTHRANILIC ACID	0.0003793	0.2636	2.4663	2.3564	1.3477	0.4305	yes	up	B(i)	C03005	-	-	map00996;map01110;map01063	Biosynthesis of various alkaloids;Biosynthesis of secondary metabolites;Biosynthesis of alkaloids derived from shikimate pathway	Metabolism;Metabolism;Metabolism	Biosynthesis of other secondary metabolites;Global and overview maps;Chemical structure transformation maps	HMDB0032609	Benzenoids	Benzene and substituted derivatives	Benzoic acids and derivatives	119-68-6	152.07	3.32597	M+H	C8H9NO2	77.2	0	metab_6166	pos_6877	pos	2.31	2.199	2.316	1.761	1.642	1.661	2.275	0.06587	1.688	0.06414
Houttuynin	0.02936	0.5428	2.4569	2.2926	0.8654	-0.2086	yes	down	B(ii)	C16947	-	-	-	-	-	-	HMDB0034561	Lipids and lipid-like molecules	Fatty Acyls	Fatty aldehydes	56505-80-7	191.179	6.32062	M+H-2H2O	C14H26O2	0	54.4	metab_4508	pos_5303	pos	3.908	4.354	4.065	4.515	4.726	5.004	4.109	0.2262	4.748	0.2451
(2'E,4'Z,7'Z,8E)-Colnelenic acid	0.04786	0.5986	2.4514	2.3382	0.8749	-0.1928	yes	down	B(ii)	C16320	-	-	map00592;map01110	alpha-Linolenic acid metabolism;Biosynthesis of secondary metabolites	Metabolism;Metabolism	Lipid metabolism;Global and overview maps	HMDB0030996	Lipids and lipid-like molecules	Fatty Acyls	Fatty acids and conjugates	52591-16-9	315.191	6.34698	M+H-H2O, 2M+H, M+Na	C18H28O3	0	30.7	metab_1006	pos_193	pos	4.917	5.09	4.677	5.726	5.888	5.17	4.895	0.2072	5.595	0.3767
Linatine	0.04707	0.5957	2.4326	2.5374	1.4178	0.5037	yes	up	B(ii)	C05939	-	-	map00470	D-Amino acid metabolism	Metabolism	Metabolism of other amino acids	HMDB0038516	Organic acids and derivatives	Carboxylic acids and derivatives	Amino acids, peptides, and analogues	10139-06-7	224.102	4.29103	M+H-2H2O	C10H17N3O5	0	57.3	metab_5847	pos_6581	pos	2.125	2.989	2.88	1.83	1.985	1.822	2.664	0.4707	1.879	0.092
Allocholic acid	0.04231	0.4691	2.432	2.3403	0.7833	-0.3524	yes	down	B(i)	C17737	-	-	map00121	Secondary bile acid biosynthesis	Metabolism	Lipid metabolism	LMST04010092;HMDB0000505	Lipids and lipid-like molecules	Steroids and steroid derivatives	Bile acids, alcohols and derivatives	2464-18-8	407.28	6.1262	M-H, 2M-H, M+Cl, M+FA-H	C24H40O5	33.4	0	metab_12140	neg_17	neg	3.111	3.82	3.112	4.061	4.071	4.69	3.348	0.4092	4.274	0.3605
Indole carboxylic acid sulfate	0.03607	0.4352	2.4046	2.358	0.5435	-0.8796	yes	down	B(ii)	-	-	-	-	-	-	-	HMDB0304912	Not Available	Not Available	Not Available	-	239.997	4.3086	M-H	C9H7NO5S	0	56.5	metab_14405	neg_3818	neg	1.101	1.124	1.091	1.8	2.626	1.674	1.105	0.01683	2.033	0.5175
7-Methyladenine	0.005941	0.4564	2.3341	2.2536	0.7937	-0.3333	yes	down	B(i)	C02241	-	-	-	-	-	-	HMDB0011614	Organoheterocyclic compounds	Imidazopyrimidines	Purines and purine derivatives	935-69-3	150.077	0.7776	M+H	C6H7N5	47.9	0	metab_6655	pos_7328	pos	2.157	2.185	2.168	2.529	2.795	2.878	2.17	0.0142	2.734	0.1825
Quinolin-2-yl hydrogen sulfate	0.02298	0.3752	2.3316	2.2707	0.698	-0.5187	yes	down	B(ii)	-	-	-	-	-	-	-	HMDB0304911	Organoheterocyclic compounds	Quinolines and derivatives	Quinolones and derivatives	-	224.002	5.44845	M-H	C9H7NO4S	0	35	metab_8579	neg_10931	neg	1.818	2.124	1.807	2.484	3.152	2.599	1.916	0.1801	2.745	0.3571
Emapunil	0.009618	0.2657	2.3253	2.2848	0.7613	-0.3935	yes	down	B(ii)	-	-	-	-	-	-	-	HMDB0251766	Organoheterocyclic compounds	Imidazopyrimidines	Purines and purine derivatives	-	438.137	4.34635	M+K-2H	C23H23N5O2	0	30.4	metab_9267	neg_11566	neg	2.552	2.644	2.456	3.12	3.665	3.267	2.551	0.09398	3.351	0.2822
(R)-2-Hydroxy-2H-1,4-benzoxazin-3(4H)-one	0.02581	0.3915	2.2474	2.0909	0.8346	-0.2608	yes	down	B(ii)	C15769	-	-	map00402;map01100;map01110;map00999	Benzoxazinoid biosynthesis;Metabolic pathways;Biosynthesis of secondary metabolites;Biosynthesis of various plant secondary metabolites	Metabolism;Metabolism;Metabolism;Metabolism	Biosynthesis of other secondary metabolites;Global and overview maps;Global and overview maps;Biosynthesis of other secondary metabolites	HMDB0038318	Organoheterocyclic compounds	Benzoxazines	Benzoxazinones	-	146.025	3.80827	M-H2O-H	C8H7NO3	0	50.5	metab_14148	neg_3583	neg	3.245	3.825	3.62	4.347	4.047	4.414	3.563	0.2944	4.269	0.1953
13(S)-HpOTrE	0.02654	0.5349	2.2178	2.108	0.904	-0.1456	yes	down	B(i)	C04785	-	-	map01100;map00592;map01110	Metabolic pathways;alpha-Linolenic acid metabolism;Biosynthesis of secondary metabolites	Metabolism;Metabolism;Metabolism	Global and overview maps;Lipid metabolism;Global and overview maps	HMDB0301803	Lipids and lipid-like molecules	Fatty Acyls	Lineolic acids and derivatives	67597-26-6	293.21	6.34698	M+H-H2O, M+H	C18H30O4	78.3	0	metab_259	pos_1235	pos	4.983	5.163	4.988	5.569	5.838	5.336	5.045	0.1024	5.581	0.2508
Batatasin IV	0.03213	0.5442	2.2085	2.0374	0.8887	-0.1702	yes	down	B(ii)	C10247	-	-	-	-	-	-	LMPK13090032;HMDB0032641	Phenylpropanoids and polyketides	Stilbenes	Not Available	60347-67-3	262.145	0.7349	M+NH4	C15H16O3	0	80.7	metab_1115	pos_2032	pos	3.799	4.169	4.274	4.535	4.722	4.518	4.081	0.2498	4.592	0.1133
4-Azaspiro[bicyclo[2.2.2]octane-2,2'-[1,4]oxazolidine]-5'-one	0.02319	0.376	2.1807	2.1567	0.7164	-0.4812	yes	down	B(ii)	-	-	-	-	-	-	-	HMDB0244796	Organoheterocyclic compounds	Azaspirodecane derivatives	Not Available	-	227.104	4.06112	M+FA-H	C9H14N2O2	0	30.6	metab_14284	neg_3706	neg	1.86	1.881	1.944	2.27	2.988	2.676	1.895	0.04358	2.645	0.3603
Cer(d20:1/LTE4)	0.004837	0.2037	2.1558	2.1831	0.8678	-0.2046	yes	down	B(ii)	-	-	-	-	-	-	-	HMDB0290114	Not Available	Not Available	Not Available	-	747.531	6.27592	M-H	C43H76N2O6S	0	40.4	metab_20265	neg_9380	neg	4.835	4.462	4.505	5.225	5.35	5.331	4.601	0.2042	5.302	0.06732
(S)-17-Hydroxy-9,11,13,15-octadecatetraynoic acid	0.01925	0.3433	2.1222	2.0189	0.8069	-0.3095	yes	down	B(ii)	-	-	-	-	-	-	-	HMDB0038995	Lipids and lipid-like molecules	Fatty Acyls	Fatty acids and conjugates	123154-43-8	265.123	6.31855	M-H2O-H, M+FA-H	C18H20O3	0	33.4	metab_11183	neg_1335	neg	2.695	2.785	2.644	3.561	3.479	3.028	2.708	0.07175	3.356	0.2873
Ellagic acid acetyl-arabinoside	0.01522	0.3166	2.0977	1.9573	1.1511	0.203	yes	up	B(ii)	-	-	-	-	-	-	-	HMDB0301706	Phenylpropanoids and polyketides	Tannins	Hydrolyzable tannins	476-66-4	497.035	0.652867	M+Na-2H	C21H16O13	0	32	metab_13135	neg_2631	neg	4.756	4.319	4.638	3.834	4.03	4.05	4.571	0.2258	3.971	0.1191
3-[[(2S)-2,4-Dihydroxy-3,3-dimethylbutanoyl]amino]propanoic acid	0.01427	0.3106	2.0018	1.9396	0.8083	-0.307	yes	down	B(ii)	-	-	-	-	-	-	-	HMDB0250782	Organic acids and derivatives	Carboxylic acids and derivatives	Amino acids, peptides, and analogues	-	240.085	5.21393	M+Na-2H	C9H17NO5	0	44.4	metab_8731	neg_11071	neg	2.536	2.562	2.263	3.235	2.982	2.891	2.454	0.1656	3.036	0.1782
Dibutylamine	0.01436	0.5081	1.9849	1.877	0.9374	-0.0933	yes	down	B(ii)	C00849	-	-	-	-	-	-	HMDB0251174;HMDB0031217	Organic nitrogen compounds	Organonitrogen compounds	Amines	141-78-6	130.159	3.82062	M+H	C8H19N	0	39	metab_5981	pos_6707	pos	6.086	6.244	6.051	6.552	6.664	6.392	6.127	0.1025	6.536	0.137
(S)-2-Propylpiperidine	0.01628	0.516	1.9747	1.8945	0.9337	-0.099	yes	down	B(ii)	C06523	-	-	map01066;map01060	Biosynthesis of alkaloids derived from terpenoid and polyketide;Biosynthesis of plant secondary metabolites	Metabolism;Metabolism	Chemical structure transformation maps;Chemical structure transformation maps	HMDB0030285	Alkaloids and derivatives	Not Available	Not Available	458-88-8	169.169	6.18313	M+ACN+H	C8H17N	0	70	metab_4814	pos_5607	pos	5.963	6.008	5.736	6.401	6.365	6.198	5.902	0.146	6.321	0.1084
N2-gamma-Glutamylglutamine	0.0305	0.5428	1.9529	1.8275	1.1364	0.1845	yes	up	B(ii)	C05283	-	-	-	-	-	-	HMDB0011738	Organic acids and derivatives	Carboxylic acids and derivatives	Amino acids, peptides, and analogues	10148-81-9	258.108	3.3047	M+H-H2O	C10H17N3O6	0	46.6	metab_6175	pos_6885	pos	3.498	3.3	3.423	2.901	2.874	3.218	3.407	0.09992	2.998	0.1914
Tacrolimus	0.04357	0.591	1.9435	1.9064	0.9033	-0.1467	yes	down	B(ii)	C01375	-	-	map01052	Type I polyketide structures	Metabolism	Metabolism of terpenoids and polyketides	LMPK04000003;HMDB0242348;PW_C009318;HMDB0015002;MJDBOTE0000327	Phenylpropanoids and polyketides	Macrolide lactams	Not Available	104987-11-3	845.52	6.32588	M+ACN+H	C44H69NO12	0	59	metab_4472	pos_5268	pos	4.093	3.942	4.289	4.773	4.42	4.45	4.108	0.1739	4.548	0.1955
3-Amino-1,4-dimethyl-5H-pyrido[4,3-b]indole	0.03185	0.5442	1.9245	1.9223	0.9199	-0.1205	yes	down	B(ii)	C19306	-	-	-	-	-	-	HMDB0029746	Organoheterocyclic compounds	Indoles and derivatives	Pyridoindoles	62450-06-0	212.118	4.4458	M+H	C13H13N3	0	48.5	metab_5791	pos_6530	pos	5.216	5.025	5.082	5.334	5.556	5.769	5.108	0.09827	5.553	0.2174
MG(18:1(12Z)-2OH(9,10)/0:0/0:0)	0.01002	0.2687	1.9111	1.8614	0.9036	-0.1462	yes	down	B(ii)	-	-	-	-	-	-	-	HMDB0260490	Not Available	Not Available	Not Available	-	433.28	6.21188	M-H, M+FA-H	C21H40O6	0	31	metab_10410	neg_1261	neg	4.812	4.829	4.864	5.432	5.131	5.489	4.835	0.02635	5.351	0.1923
Acetyl-DL-Leucine	0.0183	0.516	1.9	1.8922	0.8612	-0.2156	yes	down	B(i)	C02710	-	-	-	-	-	-	HMDB0011756	Organic acids and derivatives	Carboxylic acids and derivatives	Amino acids, peptides, and analogues	1188-21-2	174.112	5.21755	M+H, M+Na, M+H-H2O	C8H15NO3	94.9	0	metab_504	pos_146	pos	2.67	2.438	2.674	2.864	3.113	3.059	2.594	0.1349	3.012	0.131
Ancymidol	0.007674	0.4564	1.8976	1.8245	0.9215	-0.1179	yes	down	B(ii)	C18774	-	-	-	-	-	-	HMDB0248390	Benzenoids	Phenol ethers	Anisoles	12771-68-5	239.117	6.1354	M+H-H2O	C15H16N2O2	0	48.5	metab_4917	pos_5705	pos	4.216	4.278	4.259	4.67	4.472	4.696	4.251	0.03176	4.613	0.1221
Cyclopentylamine	0.02797	0.5415	1.8964	1.8078	0.9115	-0.1337	yes	down	B(ii)	-	-	-	-	-	-	-	HMDB0250671	Organic nitrogen compounds	Organonitrogen compounds	Amines	-	86.0962	6.18313	M+H	C5H11N	0	30.2	metab_2277	pos_3119	pos	4.132	4.236	3.896	4.549	4.544	4.363	4.088	0.1742	4.485	0.1059
PE(18:2/0:0)	0.03026	0.4101	1.8897	1.8054	0.8873	-0.1725	yes	down	B(i)	-	-	-	-	-	-	-	-	-	-	-	-	476.278	6.45703	M-H	C23H44NO7P	49.5	0	metab_16409	neg_5717	neg	4.007	4.382	4.252	4.534	4.95	4.765	4.214	0.1904	4.749	0.2082
Boldenone Undecylenate	0.004503	0.4564	1.8695	1.7789	0.9443	-0.0827	yes	down	B(i)	-	-	-	-	-	-	-	HMDB0249340;MJDBOTE0001145	Lipids and lipid-like molecules	Steroids and steroid derivatives	Steroid esters	-	470.367	6.34172	M+NH4	C30H44O3	84.3	0	metab_2477	pos_3321	pos	5.783	5.889	5.768	6.194	6.065	6.21	5.813	0.06601	6.156	0.07924
Pyrogallol-2-O-glucuronide	0.04745	0.4858	1.8613	1.8907	0.831	-0.2671	yes	down	B(ii)	-	-	-	-	-	-	-	HMDB0060017	Organic oxygen compounds	Organooxygen compounds	Carbohydrates and carbohydrate conjugates	-	323.038	3.38393	M+Na-2H	C12H14O9	0	59.7	metab_13895	neg_3350	neg	3.196	3.089	2.8	3.367	3.99	3.575	3.028	0.2048	3.644	0.317
PG(TXB2/a-25:0)	0.01744	0.516	1.8521	1.8092	0.9385	-0.0916	yes	down	B(ii)	-	-	-	-	-	-	-	HMDB0270984	Not Available	Not Available	Not Available	-	985.639	6.33117	M+H, M+NH4, M+Na	C51H95O14P	0	50	metab_2018	pos_287	pos	5.933	5.89	5.813	6.138	6.442	6.209	5.878	0.06095	6.263	0.1592
3,4-Dihydroxyphenylglycol O-sulfate	0.008343	0.2522	1.8488	1.7538	0.8927	-0.1638	yes	down	B(ii)	-	-	-	-	-	-	-	HMDB0001474	Organic acids and derivatives	Organic sulfuric acids and derivatives	Arylsulfates	3415-68-7	230.997	3.9588	M-H2O-H	C8H10O7S	0	31.4	metab_9505	neg_11782	neg	3.755	4.057	3.869	4.309	4.439	4.337	3.894	0.1526	4.362	0.06834
(+/-)-2,2,6-Trimethylcyclohexanone	0.01978	0.5302	1.7899	1.7118	0.9429	-0.0848	yes	down	B(ii)	-	-	-	-	-	-	-	HMDB0033794	Organic oxygen compounds	Organooxygen compounds	Carbonyl compounds	62861-88-5	158.153	6.21492	M+NH4	C9H16O	0	75.2	metab_4750	pos_5544	pos	5.722	5.737	5.725	6.156	6.178	5.891	5.728	0.007774	6.075	0.1596
L-beta-aspartyl-L-phenylalanine	0.03254	0.4164	1.7785	1.8543	0.806	-0.3111	yes	down	B(ii)	-	-	-	-	-	-	-	HMDB0011167	Organic acids and derivatives	Peptidomimetics	Hybrid peptides	-	261.088	4.43747	M-H2O-H	C13H16N2O5	0	77.4	metab_9201	neg_11505	neg	2.656	2.148	2.174	2.787	2.981	2.892	2.326	0.2861	2.886	0.09699
Maltotetraose	0.04408	0.4726	1.7531	1.6611	1.0833	0.1154	yes	up	B(ii)	C02052	-	-	-	-	-	-	HMDB0001296;MJDBOTE0000277	Organic oxygen compounds	Organooxygen compounds	Carbohydrates and carbohydrate conjugates	34612-38-9	701.19	0.6742	M-H2O-H, M+K-2H, M+Cl	C24H42O21	0	89.4	metab_19863	neg_90	neg	6.035	5.925	5.79	5.282	5.738	5.365	5.917	0.1224	5.462	0.2426
Dinoprost	0.03024	0.4101	1.7499	1.6565	0.9182	-0.1231	yes	down	B(i)	C00639	Lipids	Eicosanoids	map01100;map00590;map04976;map04921;map04080;map04072;map04726;map04913	Metabolic pathways;Arachidonic acid metabolism;Bile secretion;Oxytocin signaling pathway;Neuroactive ligand-receptor interaction;Phospholipase D signaling pathway;Serotonergic synapse;Ovarian steroidogenesis	Metabolism;Metabolism;Organismal Systems;Organismal Systems;Environmental Information Processing;Environmental Information Processing;Organismal Systems;Organismal Systems	Global and overview maps;Lipid metabolism;Digestive system;Endocrine system;Signaling molecules and interaction;Signal transduction;Nervous system;Endocrine system	HMDB0001139;HMDB0010199;LMFA03010002	Lipids and lipid-like molecules	Fatty Acyls	Eicosanoids	551-11-1	353.233	6.2226	M-H	C20H34O5	34.5	0	metab_20923	neg_5263	neg	4.909	5.253	4.987	5.465	5.668	5.366	5.05	0.1802	5.5	0.1539
Panaxytriol	0.04361	0.4726	1.7329	1.6487	0.9154	-0.1275	yes	down	B(ii)	C16792	-	-	-	-	-	-	HMDB0031928;LMFA05000027	Lipids and lipid-like molecules	Fatty Acyls	Fatty alcohols	87005-03-6	323.186	6.09417	M+FA-H	C17H26O3	0	36.9	metab_15662	neg_4998	neg	5.005	5.219	4.836	5.617	5.579	5.256	5.02	0.1923	5.484	0.1981
Delta-Hydroxylysylnorleucine	0.009369	0.264	1.7314	1.6704	0.8437	-0.2452	yes	down	B(ii)	-	-	-	-	-	-	-	HMDB0253190	Organic acids and derivatives	Carboxylic acids and derivatives	Amino acids, peptides, and analogues	-	272.162	5.6457	M-H2O-H	C12H25N3O5	0	66.3	metab_15095	neg_4456	neg	2.265	2.241	2.393	2.695	2.874	2.61	2.3	0.08151	2.726	0.1349
PG(16:0/0:0)[U]	0.004519	0.1991	1.7305	1.6985	0.9219	-0.1173	yes	down	B(i)	-	-	-	-	-	-	-	-	-	-	-	-	483.272	7.48503	M-H	C22H45O9P	62.1	0	metab_17448	neg_6721	neg	4.938	4.858	5.001	5.375	5.238	5.441	4.933	0.07171	5.351	0.1036
Prostaglandin B1	0.005402	0.2104	1.7269	1.7138	0.9191	-0.1217	yes	down	B(ii)	C00959	Lipids	Eicosanoids	-	-	-	-	HMDB0002982;LMFA03010131	Lipids and lipid-like molecules	Fatty Acyls	Eicosanoids	13345-51-2	381.226	6.26532	M+FA-H	C20H32O4	0	41	metab_16062	neg_5385	neg	5.022	5.036	4.907	5.291	5.515	5.475	4.988	0.07095	5.427	0.1193
Saponin H	0.008406	0.2522	1.6774	1.6407	0.9148	-0.1285	yes	down	B(ii)	-	-	-	-	-	-	-	HMDB0035607	Lipids and lipid-like molecules	Prenol lipids	Terpene glycosides	85202-26-2	685.368	6.41988	M+Cl	C36H58O10	0	69.4	metab_19899	neg_9034	neg	4.401	4.216	4.465	4.801	4.808	4.691	4.361	0.1296	4.767	0.06571
1-Linoleoyl-sn-Glycero-3-Phosphocholine	0.003568	0.1849	1.665	1.5822	0.9291	-0.1061	yes	down	B(i)	C04100	-	-	-	-	-	-	LMGP01050137;HMDB0010386	Lipids and lipid-like molecules	Glycerophospholipids	Glycerophosphocholines	22252-07-9	564.333	6.4358	M+FA-H	C26H50NO7P	68	0	metab_16371	neg_5681	neg	4.775	4.906	4.784	5.275	5.142	5.152	4.822	0.07312	5.19	0.07383
LysoPA(0:0/18:1(9Z))	0.002186	0.1521	1.6586	1.6343	0.9373	-0.0934	yes	down	B(ii)	-	-	-	-	-	-	-	HMDB0007851	Lipids and lipid-like molecules	Glycerophospholipids	Glycerophosphates	-	481.257	6.6762	M+FA-H	C21H41O7P	0	40.2	metab_19275	neg_8410	neg	5.757	5.741	5.686	6.125	6.017	6.19	5.728	0.03731	6.111	0.08699
Cafestol	0.04765	0.486	1.642	1.582	0.9155	-0.1274	yes	down	B(ii)	C09066	-	-	-	-	-	-	HMDB0035710	Organoheterocyclic compounds	Naphthofurans	Not Available	469-83-0	361.2	6.33453	M+FA-H	C20H28O3	0	39	metab_20129	neg_9252	neg	4.551	4.725	4.635	4.978	5.344	4.872	4.637	0.08679	5.065	0.2477
L-threo-sphinganine	0.01653	0.516	1.6377	1.5757	0.952	-0.071	yes	down	B(ii)	-	-	-	-	-	-	-	HMDB0304406	Organic nitrogen compounds	Organonitrogen compounds	Amines	-	366.32	6.37332	M+ACN+Na	C18H40NO2+	0	49.8	metab_2490	pos_3336	pos	5.775	5.826	5.642	5.985	6.135	5.994	5.748	0.09481	6.038	0.08422
Uridine 2',3'-cyclic phosphate	0.04105	0.4637	1.6331	1.5417	0.8985	-0.1544	yes	down	B(ii)	C02355	Nucleic acids	Cyclic nucleotides	map00240;map01100	Pyrimidine metabolism;Metabolic pathways	Metabolism;Metabolism	Nucleotide metabolism;Global and overview maps	HMDB0011640	Nucleosides, nucleotides, and analogues	Pyrimidine nucleotides	Cyclic pyrimidine nucleotides	40632-52-8	327.001	4.1263	M+Na-2H	C9H11N2O8P	0	37.8	metab_9421	neg_11705	neg	3.355	3.73	3.594	3.813	4.083	3.991	3.56	0.1898	3.962	0.1373
Esculentic acid (Phytolacca)	0.04772	0.4861	1.6312	1.5909	1.0991	0.1363	yes	up	B(ii)	-	-	-	-	-	-	-	HMDB0034639	Lipids and lipid-like molecules	Prenol lipids	Triterpenoids	56283-68-2	483.311	6.83063	M-H2O-H	C30H46O6	0	53.4	metab_18994	neg_8147	neg	4.802	4.868	4.833	4.407	4.129	4.659	4.834	0.03295	4.398	0.2653
Arachidonic acid	0.0451	0.4785	1.6246	1.4906	0.9286	-0.1069	yes	down	B(ii)	C00219	Lipids	Fatty acids	map05140;map04666;map04750;map04270;map04217;map04216;map05146;map07034;map00590;map00591;map04921;map04923;map04925;map01040;map04726;map04745;map01100;map04664;map04723;map04912;map04913;map04730;map04611	Leishmaniasis;Fc gamma R-mediated phagocytosis;Inflammatory mediator regulation of TRP channels;Vascular smooth muscle contraction;Necroptosis;Ferroptosis;Amoebiasis;Eicosanoids;Arachidonic acid metabolism;Linoleic acid metabolism;Oxytocin signaling pathway;Regulation of lipolysis in adipocytes;Aldosterone synthesis and secretion;Biosynthesis of unsaturated fatty acids;Serotonergic synapse;Photot…	Human Diseases;Organismal Systems;Organismal Systems;Organismal Systems;Cellular Processes;Cellular Processes;Human Diseases;Drug Development;Metabolism;Metabolism;Organismal Systems;Organismal Systems;Organismal Systems;Metabolism;Organismal Systems;Organismal Systems;Metabolism;Organismal Systems;Organismal Systems;Organismal Systems;Organismal Systems;Organismal Systems;Organismal Systems	Infectious disease: parasitic;Immune system;Sensory system;Circulatory system;Cell growth and death;Cell growth and death;Infectious disease: parasitic;Structure-based classification;Lipid metabolism;Lipid metabolism;Endocrine system;Endocrine system;Endocrine system;Lipid metabolism;Nervous system;Sensory system;Global and overview maps;Immune system;Nervous system;Endocrine system;Endocrine sys…	PW_C000821;LMFA01030001;HMDB0001043	Lipids and lipid-like molecules	Fatty Acyls	Fatty acids and conjugates	506-32-1	303.233	6.66	M-H	C20H32O2	0	63.4	metab_19316	neg_8456	neg	4.69	4.992	5.064	5.35	5.165	5.365	4.915	0.1985	5.293	0.1109
(S)-Homostachydrine	0.0009958	0.1223	1.6196	1.5858	0.8948	-0.1604	yes	down	B(ii)	C08283	-	-	-	-	-	-	HMDB0033433	Organic acids and derivatives	Carboxylic acids and derivatives	Amino acids, peptides, and analogues	472-22-0	202.108	5.51233	M+FA-H	C8H15NO2	0	33.1	metab_15023	neg_4390	neg	3.035	3.039	3.04	3.382	3.331	3.473	3.038	0.002753	3.395	0.07178
Mangalkanyl glucoside	0.007899	0.2479	1.6125	1.5349	0.9371	-0.0937	yes	down	B(ii)	-	-	-	-	-	-	-	HMDB0036015	Organic oxygen compounds	Organooxygen compounds	Carbohydrates and carbohydrate conjugates	259144-63-3	431.264	6.22797	M+Cl, M+FA-H, M-H2O-H	C21H38O6	0	32.5	metab_13098	neg_259	neg	5.225	5.414	5.36	5.622	5.778	5.673	5.333	0.0974	5.691	0.07964
Germacrone	0.01426	0.5081	1.6118	1.5395	0.9539	-0.0681	yes	down	B(ii)	C16966	-	-	-	-	-	-	HMDB0252704	Lipids and lipid-like molecules	Prenol lipids	Sesquiterpenoids	6902-91-6	454.372	6.35225	2M+NH4	C15H22O	0	47.9	metab_2483	pos_3327	pos	5.538	5.619	5.473	5.861	5.713	5.858	5.543	0.0732	5.811	0.08439
Roxindole	0.03285	0.4184	1.5702	1.4845	0.9365	-0.0946	yes	down	B(ii)	-	-	-	-	-	-	-	HMDB0257319	Organoheterocyclic compounds	Indoles and derivatives	Hydroxyindoles	-	381.173	6.83593	M+Na-2H, M+Cl	C23H26N2O	0	39.3	metab_12050	neg_1616	neg	5.364	5.379	5.439	5.877	5.867	5.536	5.394	0.03962	5.76	0.1938
DG(20:0/20:3(6,8,11)-OH(5)/0:0)	0.02091	0.3584	1.5591	1.5991	0.9307	-0.1036	yes	down	B(ii)	-	-	-	-	-	-	-	HMDB0296427	Not Available	Not Available	Not Available	-	725.549	6.27592	M+Cl	C43H78O6	0	38	metab_16084	neg_5406	neg	5.616	5.423	5.265	5.762	5.901	5.857	5.435	0.176	5.84	0.07106
1-Methyl-2-Pyrrolidinone	0.007855	0.4564	1.5584	1.5307	0.9332	-0.0997	yes	down	B(i)	C11118	-	-	-	-	-	-	HMDB0002039	Organoheterocyclic compounds	Pyrrolidines	Pyrrolidones	872-50-4;616-45-5	117.102	3.72073	M+NH4	C5H9NO	75.8	0	metab_6017	pos_6741	pos	3.744	3.678	3.593	3.899	3.996	3.91	3.672	0.07574	3.935	0.05318
Vanillin	0.007527	0.2427	1.5544	1.4913	0.9004	-0.1514	yes	down	B(i)	C00755	-	-	map01100;map00996;map01110;map01120;map00627;map01063;map01061	Metabolic pathways;Biosynthesis of various alkaloids;Biosynthesis of secondary metabolites;Microbial metabolism in diverse environments;Aminobenzoate degradation;Biosynthesis of alkaloids derived from shikimate pathway;Biosynthesis of phenylpropanoids	Metabolism;Metabolism;Metabolism;Metabolism;Metabolism;Metabolism;Metabolism	Global and overview maps;Biosynthesis of other secondary metabolites;Global and overview maps;Global and overview maps;Xenobiotics biodegradation and metabolism;Chemical structure transformation maps;Chemical structure transformation maps	HMDB0012308;HMDB0245834;MJDBOTE0000374	Benzenoids	Phenols	Methoxyphenols	121-33-5	151.04	3.9588	M-H	C8H8O3	67	0	metab_9506	neg_11783	neg	3.016	3.174	2.954	3.397	3.405	3.352	3.048	0.1133	3.385	0.02854
Amylopectin	0.00414	0.1925	1.5313	1.4989	1.0614	0.086	yes	up	B(ii)	C00317	-	-	-	-	-	-	HMDB0003255	Organic oxygen compounds	Organooxygen compounds	Carbohydrates and carbohydrate conjugates	9037-22-3	873.271	0.6851	M+FA-H	C30H52O26	0	94.3	metab_11080	neg_13247	neg	5.717	5.834	5.677	5.413	5.356	5.464	5.743	0.08142	5.411	0.05363
LysoPG(18:1(9Z)/0:0)	0.0003018	0.09611	1.4973	1.464	0.9444	-0.0825	yes	down	B(ii)	-	-	-	-	-	-	-	HMDB0240602	Lipids and lipid-like molecules	Glycerophospholipids	Glycerophosphoglycerols	-	509.288	7.50102	M-H	C24H47O9P	0	41.9	metab_17475	neg_6747	neg	5.127	5.107	5.147	5.422	5.393	5.471	5.127	0.01998	5.429	0.0398
Isocyperol	0.04276	0.4694	1.4658	1.3622	0.9387	-0.0913	yes	down	B(ii)	C16974	-	-	-	-	-	-	HMDB0035718	Lipids and lipid-like molecules	Prenol lipids	Sesquiterpenoids	20085-00-1	265.181	6.27065	M+FA-H	C15H24O	0	51.2	metab_20286	neg_9400	neg	4.692	4.834	5.004	5.151	5.265	5.061	4.843	0.1561	5.159	0.1023
Erinacine C	0.02853	0.4043	1.46	1.475	0.9341	-0.0984	yes	down	B(ii)	-	-	-	-	-	-	-	HMDB0040389	Organoheterocyclic compounds	Quinolines and derivatives	Benzoquinolines	156101-09-6	455.241	6.39855	M+Na-2H	C25H38O6	0	38.4	metab_19956	neg_9088	neg	4.936	4.818	4.961	5.141	5.175	5.436	4.905	0.07641	5.251	0.1615
Butyryl trihexyl citrate	0.01422	0.5081	1.4434	1.3771	0.9671	-0.0483	yes	down	B(ii)	-	-	-	-	-	-	-	HMDB0247498	Organic acids and derivatives	Carboxylic acids and derivatives	Tetracarboxylic acids and derivatives	-	547.381	6.44193	M+H, M+CH3OH+H	C28H50O8	0	35.1	metab_7401	pos_854	pos	6.481	6.551	6.382	6.655	6.696	6.721	6.471	0.08507	6.691	0.0336
3-Hydroxy-2-methylpyridine-4,5-dicarboxylate	0.02274	0.3745	1.4182	1.3853	0.921	-0.1187	yes	down	B(ii)	C04604	-	-	map00750;map01120	Vitamin B6 metabolism;Microbial metabolism in diverse environments	Metabolism;Metabolism	Metabolism of cofactors and vitamins;Global and overview maps	PW_C003017;HMDB0006955	Organoheterocyclic compounds	Pyridines and derivatives	Pyridinecarboxylic acids and derivatives	-	196.025	5.6457	M-H	C8H7NO5	0	30.4	metab_8458	neg_10821	neg	3.504	3.377	3.647	3.839	3.751	3.841	3.509	0.1351	3.81	0.05176
9-(3,4-Dimethoxyphenyl)-2-methoxy-1H-phenalen-1-one	0.0176	0.3297	1.4133	1.3948	0.9236	-0.1147	yes	down	B(ii)	-	-	-	-	-	-	-	HMDB0034692	Benzenoids	Naphthalenes	Phenylnaphthalenes	-	381.089	4.20693	M+Cl	C22H18O4	0	44.8	metab_9362	neg_11652	neg	3.68	3.734	3.533	3.965	3.86	4.027	3.649	0.1043	3.951	0.08437
9,10-Epoxyoctadecanoic acid	0.01176	0.2852	1.388	1.3615	0.9571	-0.0633	yes	down	B(ii)	C19620	-	-	map00073	Cutin, suberine and wax biosynthesis	Metabolism	Lipid metabolism	HMDB0247617;LMFA02000326;HMDB0061650	Lipids and lipid-like molecules	Fatty Acyls	Lineolic acids and derivatives	154966-80-0	313.238	6.3292	M-H, 2M-H, M+Na-2H, M+Cl	C18H34O4	0	48.6	metab_20913	neg_21	neg	6.399	6.454	6.377	6.604	6.812	6.675	6.41	0.03948	6.697	0.1059
Ganolucidic acid C	0.03582	0.4346	1.3631	1.3246	1.0578	0.0811	yes	up	B(ii)	-	-	-	-	-	-	-	HMDB0039691	Lipids and lipid-like molecules	Prenol lipids	Triterpenoids	100440-27-5	499.306	6.58532	M-H2O-H, M-H	C30H46O7	0	52.3	metab_12083	neg_1647	neg	5.369	5.453	5.276	5.104	4.922	5.191	5.366	0.08863	5.073	0.1372
Geosmin	0.01396	0.3084	1.334	1.2484	1.0545	0.0766	yes	up	B(ii)	C16286	-	-	map01110;map00909	Biosynthesis of secondary metabolites;Sesquiterpenoid and triterpenoid biosynthesis	Metabolism;Metabolism	Global and overview maps;Metabolism of terpenoids and polyketides	HMDB0036461	Organic oxygen compounds	Organooxygen compounds	Alcohols and polyols	19700-21-1	227.165	6.11557	M+FA-H	C12H22O	0	36.5	metab_20870	neg_9968	neg	4.734	4.688	4.568	4.364	4.438	4.463	4.663	0.08605	4.422	0.05151
6-Hydroxynicotinic Acid	0.009237	0.2629	1.334	1.3145	0.9251	-0.1123	yes	down	B(i)	C01020	-	-	map01100;map01120;map00760	Metabolic pathways;Microbial metabolism in diverse environments;Nicotinate and nicotinamide metabolism	Metabolism;Metabolism;Metabolism	Global and overview maps;Global and overview maps;Metabolism of cofactors and vitamins	HMDB0002658;MJDBOTE0000658	Organoheterocyclic compounds	Pyridines and derivatives	Pyridinecarboxylic acids and derivatives	5006-66-6	138.02	2.00942	M-H	C6H5NO3	82.5	0	metab_10363	neg_12568	neg	3.295	3.212	3.273	3.497	3.621	3.453	3.26	0.04293	3.524	0.08703
P-Toluenesulfonic Acid	0.0008444	0.1122	1.3337	1.3115	0.9569	-0.0636	yes	down	B(i)	C06677	-	-	map01100;map01220;map00623;map01120	Metabolic pathways;Degradation of aromatic compounds;Toluene degradation;Microbial metabolism in diverse environments	Metabolism;Metabolism;Metabolism;Metabolism	Global and overview maps;Global and overview maps;Xenobiotics biodegradation and metabolism;Global and overview maps	HMDB0059933	Benzenoids	Benzene and substituted derivatives	Benzenesulfonic acids and derivatives	104-15-4	171.012	3.89425	M-H	C7H8O3S	45.9	0	metab_9555	neg_11827	neg	5.437	5.409	5.42	5.675	5.617	5.705	5.422	0.01417	5.666	0.0446
Milbemycin D	0.039	0.4503	1.2914	1.2628	0.9545	-0.0672	yes	down	B(ii)	-	-	-	-	-	-	-	HMDB0242623;HMDB0254730;HMDB0254721	Phenylpropanoids and polyketides	Macrolides and analogues	Milbemycins	-	537.327	6.56928	M-H2O-H	C33H48O7	0	33.2	metab_19537	neg_8677	neg	5.584	5.679	5.613	5.775	6.055	5.849	5.625	0.04907	5.893	0.1453
LysoPC(16:1(9Z)/0:0)	0.01308	0.299	1.262	1.2506	0.9529	-0.0696	yes	down	B(ii)	C04230	Lipids	Phospholipids	map00564;map05231	Glycerophospholipid metabolism;Choline metabolism in cancer	Metabolism;Human Diseases	Lipid metabolism;Cancer: overview	HMDB0010383	Lipids and lipid-like molecules	Glycerophospholipids	Glycerophosphocholines	76790-27-7	538.315	6.40923	M+FA-H	C24H48NO7P	0	64.6	metab_19929	neg_9062	neg	4.917	4.809	4.791	5.155	5.058	5.021	4.839	0.068	5.078	0.06944
Benalfocin	0.008495	0.2522	1.2606	1.2409	1.0443	0.0625	yes	up	B(ii)	C10970	-	-	-	-	-	-	HMDB0248942	Organoheterocyclic compounds	Benzazepines	Not Available	73943-10-9	449.173	6.22797	2M+Hac-H	C11H14ClN	0	31.5	metab_20445	neg_9553	neg	5.512	5.491	5.543	5.351	5.193	5.298	5.515	0.02592	5.281	0.08012
PE(15:0/0:0)	0.0007841	0.1093	1.2579	1.2074	0.9617	-0.0563	yes	down	B(i)	-	-	-	-	-	-	-	LMGP02050031	-	-	-	-	438.262	6.46235	M-H	C20H42NO7P	93.7	0	metab_16417	neg_5724	neg	5.244	5.26	5.303	5.477	5.504	5.454	5.269	0.03073	5.479	0.02489
Galactinol	0.04668	0.4839	1.2485	1.2237	1.0346	0.0491	yes	up	B(i)	C01235	-	-	map01100;map00052	Metabolic pathways;Galactose metabolism	Metabolism;Metabolism	Global and overview maps;Carbohydrate metabolism	HMDB0005826;PW_C002585	Organic oxygen compounds	Organooxygen compounds	Carbohydrates and carbohydrate conjugates	3687-64-7	377.085	0.652867	M+Cl	C12H22O11	87.8	0	metab_11125	neg_13295	neg	7.321	7.429	7.214	7.002	7.194	7.032	7.321	0.1077	7.076	0.1036
2-Naphthalenesulfonic acid	0.003592	0.1852	1.2155	1.2016	0.9555	-0.0657	yes	down	B(i)	C16202	-	-	map00626	Naphthalene degradation	Metabolism	Xenobiotics biodegradation and metabolism	HMDB0255446	Benzenoids	Naphthalenes	Naphthalene sulfonic acids and derivatives	120-18-3	207.012	5.42725	M-H	C10H8O3S	49	0	metab_14976	neg_4348	neg	4.598	4.575	4.557	4.745	4.854	4.772	4.577	0.02059	4.79	0.05671
Propionic Acid	0.04271	0.4694	1.2106	1.2536	1.0961	0.1324	yes	up	B(i)	C00163	Organic acids	Carboxylic acids	map01100;map01220;map00640;map00642;map01120;map00760;map04973;map04974	Metabolic pathways;Degradation of aromatic compounds;Propanoate metabolism;Ethylbenzene degradation;Microbial metabolism in diverse environments;Nicotinate and nicotinamide metabolism;Carbohydrate digestion and absorption;Protein digestion and absorption	Metabolism;Metabolism;Metabolism;Metabolism;Metabolism;Metabolism;Organismal Systems;Organismal Systems	Global and overview maps;Global and overview maps;Carbohydrate metabolism;Xenobiotics biodegradation and metabolism;Global and overview maps;Metabolism of cofactors and vitamins;Digestive system;Digestive system	LMFA01010003;HMDB0000237;PW_C000159	Organic acids and derivatives	Carboxylic acids and derivatives	Carboxylic acids	1979-09-04	73.0295	0.8248	M-H	C3H6O2	36.6	0	metab_10756	neg_12931	neg	2.879	2.964	3.121	2.799	2.76	2.62	2.988	0.1226	2.726	0.09383
Ethisterone	0.001296	0.136	1.2052	1.1552	1.0364	0.0516	yes	up	B(i)	C14487	-	-	-	-	-	-	HMDB0244770;HMDB0060580	Lipids and lipid-like molecules	Steroids and steroid derivatives	Androstane steroids	434-03-7	311.201	6.4358	M-H	C21H28O2	77.3	0	metab_16361	neg_5672	neg	5.522	5.511	5.465	5.302	5.28	5.337	5.499	0.03017	5.306	0.02859
Cabergoline	0.01402	0.5081	1.1926	1.168	1.0305	0.0433	yes	up	B(ii)	C08187	-	-	-	-	-	-	HMDB0014393	Alkaloids and derivatives	Ergoline and derivatives	Lysergic acids and derivatives	81409-90-7	416.284	4.18458	M+H-2H2O	C26H37N5O2	0	55.5	metab_1636	pos_2512	pos	5.324	5.386	5.316	5.177	5.135	5.241	5.342	0.03807	5.184	0.05328
Methyl 3-hydroxybutyrate	0.04931	0.6	1.1883	1.1605	0.9633	-0.0539	yes	down	B(ii)	-	-	-	-	-	-	-	HMDB0041603	Organic acids and derivatives	Hydroxy acids and derivatives	Beta hydroxy acids and derivatives	1487-49-6	119.07	5.16932	M+H-H2O, M+H	C5H10O3	0	40.3	metab_5768	pos_651	pos	4.365	4.385	4.319	4.49	4.444	4.631	4.356	0.03404	4.522	0.09703
Palmitoyl glucuronide	0.01223	0.5081	1.1861	1.1227	0.9693	-0.045	yes	down	B(ii)	C03033	-	-	map01100;map00040;map04976;map00053;map01240	Metabolic pathways;Pentose and glucuronate interconversions;Bile secretion;Ascorbate and aldarate metabolism;Biosynthesis of cofactors	Metabolism;Metabolism;Organismal Systems;Metabolism;Metabolism	Global and overview maps;Carbohydrate metabolism;Digestive system;Carbohydrate metabolism;Global and overview maps	HMDB0010331	Lipids and lipid-like molecules	Fatty Acyls	Fatty acyl glycosides	-	451.326	4.63183	M+CH3OH+H	C22H42O7	0	35.8	metab_5742	pos_6485	pos	4.462	4.496	4.501	4.689	4.598	4.598	4.486	0.02112	4.628	0.05268
Tempo-maleimide	0.003979	0.4564	1.1674	1.0963	0.9713	-0.042	yes	down	B(ii)	-	-	-	-	-	-	-	HMDB0258806	Organoheterocyclic compounds	Pyrrolidines	Pyrrolidones	-	505.298	4.2857	2M+H	C13H20N2O3	0	44.9	metab_1660	pos_2535	pos	4.422	4.474	4.497	4.593	4.599	4.596	4.464	0.03818	4.596	0.003169
Gamma-Linolenic acid	0.03599	0.5625	1.1604	1.1198	0.9757	-0.0355	yes	down	B(ii)	C06426	Lipids	Fatty acids	map01100;map00591;map01040	Metabolic pathways;Linoleic acid metabolism;Biosynthesis of unsaturated fatty acids	Metabolism;Metabolism;Metabolism	Global and overview maps;Lipid metabolism;Lipid metabolism	PW_C001772;LMFA01030141;HMDB0003073	Lipids and lipid-like molecules	Fatty Acyls	Lineolic acids and derivatives	506-26-3	279.231	6.33117	M+H, M+CH3OH+H, M+H-H2O, M+H-2H2O	C18H30O2	0	61	metab_3707	pos_45	pos	5.939	5.98	5.943	6.11	6.019	6.178	5.954	0.02234	6.102	0.07952
Amastatin	0.04716	0.5957	1.1454	1.1042	1.0417	0.0589	yes	up	B(ii)	C01552	-	-	-	-	-	-	HMDB0248277	Organic acids and derivatives	Peptidomimetics	Hybrid peptides	67655-94-1;69400-55-1	516.3	4.4351	M+ACN+H	C21H38N4O8	0	75.6	metab_5795	pos_6534	pos	3.889	3.884	3.841	3.736	3.616	3.795	3.871	0.02636	3.716	0.0913
1,2-Disinapoylgentiobiose	0.002814	0.165	1.1396	1.13	1.0333	0.0473	yes	up	B(ii)	-	-	-	-	-	-	-	HMDB0030335	Phenylpropanoids and polyketides	Cinnamic acids and derivatives	Hydroxycinnamic acids and derivatives	-	753.23	0.792917	M-H	C34H42O19	0	74.4	metab_10903	neg_13069	neg	5.647	5.693	5.683	5.472	5.539	5.462	5.674	0.02419	5.491	0.04191
Lucidenic acid E2	0.003944	0.1875	1.138	1.1455	0.9665	-0.0492	yes	down	B(ii)	-	-	-	-	-	-	-	HMDB0036434	Lipids and lipid-like molecules	Prenol lipids	Triterpenoids	98665-17-9	537.244	6.8519	M+Na-2H	C29H40O8	0	64.5	metab_17022	neg_6318	neg	5.579	5.48	5.537	5.695	5.734	5.742	5.532	0.04966	5.724	0.02504
2-[N-(ethoxymethyl)-2-Ethyl-6-methylanilino]-2-Oxoethanesulfonic Acid	0.04636	0.4823	1.1359	1.0968	1.0472	0.0665	yes	up	B(i)	-	-	-	-	-	-	-	-	-	-	-	-	314.106	6.09417	M-H	C14H21NO5S	31.3	0	metab_15661	neg_4997	neg	4.454	4.472	4.321	4.182	4.317	4.152	4.416	0.0824	4.217	0.08814
Noroxymorphone	0.04733	0.5957	1.1292	1.094	1.0371	0.0526	yes	up	B(ii)	-	-	-	-	-	-	-	HMDB0061073	Benzenoids	Phenanthrenes and derivatives	Not Available	-	252.101	4.15258	M+H-2H2O	C16H17NO4	0	32.2	metab_5892	pos_6624	pos	4.268	4.268	4.292	4.126	4.029	4.214	4.276	0.01381	4.123	0.0924
N-Acetylleucine	0.008468	0.2522	1.103	1.1117	0.9559	-0.0651	yes	down	B(i)	C02710	-	-	-	-	-	-	HMDB0011756	Organic acids and derivatives	Carboxylic acids and derivatives	Amino acids, peptides, and analogues	1188-21-2	172.098	5.20863	M-H	C8H15NO3	82	0	metab_14861	neg_4242	neg	4.083	3.984	3.965	4.213	4.2	4.175	4.011	0.06362	4.196	0.01929
Parsalmide	0.04517	0.592	1.0848	1.0614	0.9718	-0.0413	yes	down	B(ii)	-	-	-	-	-	-	-	HMDB0256132	Benzenoids	Benzene and substituted derivatives	Benzoic acids and derivatives	-	534.31	4.6584	2M+ACN+H	C14H18N2O2	0	46.2	metab_1734	pos_2601	pos	4.585	4.59	4.573	4.782	4.627	4.74	4.583	0.008958	4.716	0.07992
Verdamicin	0.005468	0.4564	1.0675	1.0333	1.0242	0.0345	yes	up	B(ii)	-	-	-	-	-	-	-	HMDB0259789	Organic oxygen compounds	Organooxygen compounds	Carbohydrates and carbohydrate conjugates	-	253.63	5.04152	M+2Na	C20H39N5O7	0	47.8	metab_1813	pos_2677	pos	4.932	4.941	4.958	4.787	4.845	4.849	4.944	0.01309	4.827	0.03454
6',7'-Dihydroxybergamottin	0.002289	0.153	1.0488	1.0494	0.9701	-0.0438	yes	down	B(ii)	C22156	-	-	map00999	Biosynthesis of various plant secondary metabolites	Metabolism	Biosynthesis of other secondary metabolites	HMDB0039066	Phenylpropanoids and polyketides	Coumarins and derivatives	Furanocoumarins	145414-76-2;71339-34-9	353.142	6.6762	M-H2O-H	C21H24O6	0	42.4	metab_19282	neg_8417	neg	5.237	5.191	5.163	5.343	5.371	5.356	5.197	0.03751	5.357	0.01396
Fasidotril	0.006606	0.2311	1.0441	0.9881	1.0254	0.0362	yes	up	B(ii)	-	-	-	-	-	-	-	HMDB0252173	Organic acids and derivatives	Carboxylic acids and derivatives	Amino acids, peptides, and analogues	-	464.117	0.636933	M+Na-2H	C23H25NO6S	0	59	metab_13124	neg_2620	neg	5.978	5.926	5.91	5.795	5.755	5.823	5.938	0.03559	5.791	0.03403
2-Hydroxymyristic Acid	0.03693	0.4411	1.0373	0.9917	0.9684	-0.0463	yes	down	B(i)	-	-	-	-	-	-	-	HMDB0002261;LMFA01050484	Lipids and lipid-like molecules	Fatty Acyls	Fatty acids and conjugates	2507-55-3	243.196	6.46235	M-H	C14H28O3	64.7	0	metab_19804	neg_8946	neg	4.984	5.083	5.087	5.141	5.285	5.222	5.051	0.05813	5.216	0.07206
Octyl hydrogen phthalate	0.01355	0.3047	1.0304	1.0126	1.0368	0.0521	yes	up	B(i)	-	-	-	-	-	-	-	HMDB0254869	Benzenoids	Benzene and substituted derivatives	Benzoic acids and derivatives	-	277.144	6.35607	M-H	C16H22O4	36.7	0	metab_20078	neg_9203	neg	4.373	4.363	4.364	4.215	4.274	4.147	4.367	0.00564	4.212	0.06348
PE(22:1(13Z)/15:0)	0.03376	0.5507	1.0142	1.0142	0.9711	-0.0423	yes	down	B(ii)	C00350	Lipids	Phospholipids	map01100;map00564;map01110;map00563;map04136;map05167;map04138;map05130;map04723;map04140	Metabolic pathways;Glycerophospholipid metabolism;Biosynthesis of secondary metabolites;Glycosylphosphatidylinositol (GPI)-anchor biosynthesis;Autophagy - other;Kaposi sarcoma-associated herpesvirus infection;Autophagy - yeast;Pathogenic Escherichia coli infection;Retrograde endocannabinoid signaling;Autophagy - animal	Metabolism;Metabolism;Metabolism;Metabolism;Cellular Processes;Human Diseases;Cellular Processes;Human Diseases;Organismal Systems;Cellular Processes	Global and overview maps;Lipid metabolism;Global and overview maps;Glycan biosynthesis and metabolism;Transport and catabolism;Infectious disease: viral;Transport and catabolism;Infectious disease: bacterial;Nervous system;Transport and catabolism	HMDB0009516;PW_C005564	Lipids and lipid-like molecules	Glycerophospholipids	Glycerophosphoethanolamines	-	724.567	5.66605	M+H-2H2O	C42H82NO8P	0	59.5	metab_5384	pos_6152	pos	4.295	4.224	4.267	4.325	4.442	4.399	4.262	0.03606	4.389	0.05915
Methylprednisolone acetate	0.03333	0.5486	1.0137	0.9573	1.0168	0.024	yes	up	B(ii)	C08179	-	-	-	-	-	-	HMDB0014998;HMDB0254661	Lipids and lipid-like molecules	Steroids and steroid derivatives	Hydroxysteroids	50-24-8;53-36-1	458.252	6.23078	M+ACN+H	C24H32O6	0	74.9	metab_7579	pos_3185	pos	6.861	6.797	6.827	6.758	6.657	6.732	6.828	0.03201	6.715	0.05211
