# Supplementary material for: Rapid reshaping of the soil microbiome and metabolome during short-term flooding and draining in rice
Source: Front Microbiol. 2025 Sep 2;16:1632744. doi: 10.3389/fmicb.2025.1632744 (PMC12436361; doi:10.3389/fmicb.2025.1632744)
Supplement: Supplementary file 9 [file Table_9.XLSX]

## Sheet: Table S4
Metabolite	P_value	FDR	VIP_pred_OPLS-DA	VIP_PLS-DA	FC(R5/R1)	Log2FC(R5/R1)	Significant	Regulate	level	KEGG Compound ID	KEGG Compound First Category	KEGG Compound Second Category	KEGG Pathway ID	KEGG Pathway Description	KEGG Pathway First Category	KEGG Pathway Second Category	Library ID	HMDB Superclass	HMDB Class	HMDB Subclass	CAS ID	M/Z	Retention time	Adducts	Formula	Fragmentation Score	Theoretical Fragmentation Score	Metab ID	ID	Mode	R5_1	R5_2	R5_3	R1_1	R1_2	R1_3	r5_mean	r5_SD	r1_mean	r1_SD
Leucyl-Glutamine	0.003976	0.4144	5.3112	5.0009	12.304	3.6211	yes	up	B(ii)	-	-	-	-	-	-	-	HMDB0028927	Organic acids and derivatives	Carboxylic acids and derivatives	Amino acids, peptides, and analogues	-	301.186	5.24957	M+ACN+H	C11H21N3O4	0	47.3	metab_5528	pos_6284	pos	3.175	2.915	4.691	0.2979	0.2845	0.294	3.594	0.9593	0.2921	0.006886
Glucosyl passiflorate	0.04701	0.8057	3.8085	3.811	2.6253	1.3925	yes	up	B(ii)	-	-	-	-	-	-	-	HMDB0038141	Lipids and lipid-like molecules	Prenol lipids	Terpene glycosides	1392-82-1	360.206	4.96672	M+H+Na, M+2Na	C37H60O12	0	50.7	metab_5682	pos_643	pos	3.006	3.252	4.398	0.7111	2.644	0.7047	3.552	0.7431	1.353	1.118
Simonin IV	0.009749	0.542	3.7064	3.4915	1.6934	0.7599	yes	up	B(ii)	-	-	-	-	-	-	-	HMDB0029977	Lipids and lipid-like molecules	Fatty Acyls	Fatty alcohols	151310-53-1	672.407	5.43652	M+H+Na	C68H120O24	0	54.1	metab_5465	pos_6225	pos	3.869	3.576	4.77	2.416	2.389	2.408	4.071	0.6225	2.404	0.01405
3-Methyldioxyindole	0.005462	0.4569	3.4521	3.2592	1.5191	0.6032	yes	up	B(ii)	C05834	-	-	map00380	Tryptophan metabolism	Metabolism	Amino acid metabolism	HMDB0004186	Organoheterocyclic compounds	Indoles and derivatives	Indolines	3040-34-4	164.07	3.82062	M+H	C9H9NO2	0	58.5	metab_5980	pos_6706	pos	3.671	4.249	4.503	2.753	2.85	2.574	4.141	0.4265	2.726	0.1399
Forchlorfenuron	0.01113	0.3445	3.2063	3.1105	1.6122	0.689	yes	up	B(ii)	C18604	-	-	-	-	-	-	HMDB0252436	Organoheterocyclic compounds	Pyridines and derivatives	Halopyridines	68157-60-8	228.033	6.12087	M-H2O-H	C12H10ClN3O	0	32	metab_15714	neg_5049	neg	4.006	5.022	5.114	3.27	2.631	2.872	4.714	0.6146	2.924	0.3232
Ophthalmic acid	0.00537	0.2861	3.1266	2.996	1.4323	0.5183	yes	up	B(ii)	-	-	-	-	-	-	-	HMDB0005765	Organic acids and derivatives	Carboxylic acids and derivatives	Amino acids, peptides, and analogues	495-27-2	637.271	5.19798	2M+Hac-H	C11H19N3O6	0	50.3	metab_8746	neg_11085	neg	5.117	5.459	5.478	4.217	3.283	3.708	5.351	0.2033	3.736	0.4675
8-Methoxykynurenate	0.01371	0.3477	3.1185	3.0624	1.9334	0.9511	yes	up	B(ii)	C05830	-	-	map00380	Tryptophan metabolism	Metabolism	Amino acid metabolism	HMDB0060426	Organoheterocyclic compounds	Quinolines and derivatives	Quinoline carboxylic acids	2929-14-8	254.022	4.84247	M+Cl	C11H9NO4	0	54.8	metab_8986	neg_11306	neg	2.809	3.942	4.141	1.96	1.876	1.797	3.631	0.7185	1.878	0.08116
Quercetin 3-(6''-malonyl-glucoside)	0.02215	0.3696	3.1026	3.0588	1.6009	0.6789	yes	up	B(ii)	C12638	-	-	map00944	Flavone and flavonol biosynthesis	Metabolism	Biosynthesis of other secondary metabolites	HMDB0037368	Phenylpropanoids and polyketides	Flavonoids	Flavonoid glycosides	96862-01-0	571.066	6.05163	M+Na-2H	C24H22O15	0	63	metab_7729	neg_10131	neg	3.821	5.12	5.438	2.974	3.044	2.965	4.793	0.8569	2.994	0.04368
Dalamid	0.0009638	0.1922	3.0843	3.026	1.5267	0.6104	yes	up	B(ii)	-	-	-	-	-	-	-	HMDB0250832	Organic acids and derivatives	Carboxylic acids and derivatives	Amino acids, peptides, and analogues	-	631.254	5.19798	M+FA-H	C28H38N6O6S	0	38.1	metab_14851	neg_4233	neg	4.242	4.765	4.802	2.995	3.065	2.986	4.603	0.3133	3.015	0.04368
Chondroitin sulfate E (GalNAc4,6diS-GlcA), precursor 3	0.01331	0.3467	3.0796	2.9728	1.6532	0.7253	yes	up	B(ii)	-	-	-	-	-	-	-	HMDB0062463	Organoheterocyclic compounds	Azoles	Pyrazoles	-	242.024	1.51768	M+Cl	C10H10ClN3	0	33.9	metab_13568	neg_3053	neg	3.74	4.697	4.107	3.048	2.122	2.417	4.181	0.4825	2.529	0.4731
Phenoxyacetic Acid	0.004046	0.2658	3.0589	3.0549	0.6395	-0.645	yes	down	B(i)	C02181	-	-	-	-	-	-	HMDB0031609	Benzenoids	Benzene and substituted derivatives	Phenoxyacetic acid derivatives	122-59-8	151.04	5.74243	M-H	C8H8O3	89.1	0	metab_15142	neg_4499	neg	3.21	2.788	2.819	4.713	4.127	4.947	2.939	0.2354	4.596	0.4225
Fingolimod	0.0229	0.6622	3.0213	2.7137	1.263	0.3369	yes	up	B(ii)	-	-	-	-	-	-	-	HMDB0252262	Organic nitrogen compounds	Organonitrogen compounds	Amines	-	325.284	6.07685	M+NH4	C19H33NO2	0	32.6	metab_2183	pos_3029	pos	5.069	4.951	5.105	4.415	3.441	4.121	5.042	0.08073	3.992	0.4995
Tyrosyl-Valine	0.009735	0.3303	3.0113	2.9852	1.8812	0.9117	yes	up	B(ii)	-	-	-	-	-	-	-	HMDB0029118	Organic acids and derivatives	Carboxylic acids and derivatives	Amino acids, peptides, and analogues	-	261.124	4.86387	M-H2O-H	C14H20N2O4	0	50.1	metab_14678	neg_4070	neg	3.137	3.307	4.059	1.654	2.284	1.645	3.501	0.4907	1.861	0.3665
(+)-cis-Khellactone	0.01216	0.3467	2.9896	2.9274	1.4621	0.548	yes	up	B(ii)	-	-	-	-	-	-	-	HMDB0243535	Phenylpropanoids and polyketides	Coumarins and derivatives	Pyranocoumarins	-	299.034	6.12087	M+K-2H	C14H14O5	0	43.5	metab_15718	neg_5052	neg	4.366	5.325	5.429	3.702	3.42	3.219	5.04	0.5862	3.447	0.2423
Hesperetin	0.001576	0.2198	2.9553	2.8847	0.6648	-0.589	yes	down	B(ii)	C01709	-	-	map00941	Flavonoid biosynthesis	Metabolism	Biosynthesis of other secondary metabolites	LMPK12140003;HMDB0005782;MJDBOTE0001046	Phenylpropanoids and polyketides	Flavonoids	O-methylated flavonoids	520-33-2	301.071	5.91802	M-H	C16H14O6	0	65.1	metab_8102	neg_10491	neg	3.031	2.53	3.043	4.252	4.482	4.208	2.868	0.2927	4.314	0.1475
S-Adenosylmethionine	0.01689	0.5968	2.9519	2.6544	1.2675	0.342	yes	up	B(ii)	C00019	Vitamins and cofactors	Cofactors	map01100;map01110;map00908;map00270;map01240;map00330;map00999;map01230;map05208;map00261;map04122;map01070;map01060	Metabolic pathways;Biosynthesis of secondary metabolites;Zeatin biosynthesis;Cysteine and methionine metabolism;Biosynthesis of cofactors;Arginine and proline metabolism;Biosynthesis of various plant secondary metabolites;Biosynthesis of amino acids;Chemical carcinogenesis - reactive oxygen species;Monobactam biosynthesis;Sulfur relay system;Biosynthesis of plant hormones;Biosynthesis of plant se…	Metabolism;Metabolism;Metabolism;Metabolism;Metabolism;Metabolism;Metabolism;Metabolism;Human Diseases;Metabolism;Genetic Information Processing;Metabolism;Metabolism	Global and overview maps;Global and overview maps;Metabolism of terpenoids and polyketides;Amino acid metabolism;Global and overview maps;Amino acid metabolism;Biosynthesis of other secondary metabolites;Global and overview maps;Cancer: overview;Biosynthesis of other secondary metabolites;Folding, sorting and degradation;Chemical structure transformation maps;Chemical structure transformation maps	PW_C000921;HMDB0001185;MJDBOTE0000477	Nucleosides, nucleotides, and analogues	5''-deoxyribonucleosides	5''-deoxy-5''-thionucleosides	29908-03-0;485-80-3	441.18	5.2016	M+ACN+H	C15H23N6O5S+	0	62.1	metab_5549	pos_6304	pos	4.577	4.722	4.69	4.048	3.214	3.774	4.663	0.07571	3.679	0.4254
2-Hydroxy-4-(3-azidomethylphenyl)-4-oxo-2-butenoic acid	0.0007414	0.3666	2.947	2.7795	1.2898	0.3671	yes	up	B(ii)	-	-	-	-	-	-	-	HMDB0253188	Benzenoids	Benzene and substituted derivatives	Styrenes	-	212.047	4.03475	M+H-2H2O	C11H9N3O4	0	42.8	metab_5918	pos_6649	pos	4.201	4.378	4.413	3.506	3.341	3.225	4.331	0.1133	3.358	0.1412
3,4-Methylenedioxybenzaldehyde	0.03104	0.411	2.9087	2.7529	1.6093	0.6864	yes	up	B(ii)	C10812	-	-	-	-	-	-	HMDB0032612	Organoheterocyclic compounds	Benzodioxoles	Not Available	120-57-0	195.031	6.03555	M+FA-H	C8H6O3	0	65	metab_7794	neg_10198	neg	3.725	3.95	4.226	3.301	1.825	2.268	3.967	0.251	2.465	0.7572
2,5-Dihydroxy-1H-pyrrole-3-sulfonic acid	0.02382	0.3786	2.8765	2.7903	1.6062	0.6837	yes	up	B(ii)	-	-	-	-	-	-	-	HMDB0255400	Organic acids and derivatives	Organic sulfonic acids and derivatives	Organosulfonic acids and derivatives	-	177.981	0.808817	M-H	C4H5NO5S	0	67.8	metab_13348	neg_2849	neg	3.347	4.275	4.356	3.034	2.252	2.173	3.993	0.5606	2.486	0.4758
Ent-Lamivudine	0.04574	0.8057	2.8722	2.6099	1.2846	0.3613	yes	up	B(ii)	-	-	-	-	-	-	-	HMDB0251826	Nucleosides, nucleotides, and analogues	Nucleoside and nucleotide analogues	3''-thia pyrimidine nucleosides	-	212.047	6.65867	M+H-H2O	C8H11N3O3S	0	59	metab_3959	pos_4744	pos	4.064	5.176	4.912	3.542	3.514	3.959	4.717	0.5812	3.672	0.2492
Uric acid oxalate	0.02615	0.6847	2.8626	2.559	1.2213	0.2884	yes	up	B(ii)	-	-	-	-	-	-	-	HMDB0259720	Organoheterocyclic compounds	Imidazopyrimidines	Purines and purine derivatives	-	508.994	5.92257	2M+H	C7H2N4O7	0	44.3	metab_5233	pos_6007	pos	5.124	5.27	5.256	4.693	3.767	4.352	5.216	0.08035	4.271	0.4686
Gemcitabine	0.02906	0.703	2.8602	2.6077	1.2934	0.3712	yes	up	B(ii)	C07650	-	-	-	-	-	-	HMDB0014584;PW_C008951	Nucleosides, nucleotides, and analogues	Pyrimidine nucleosides	Pyrimidine 2''-deoxyribonucleosides	95058-81-4	296.104	5.31893	M+CH3OH+H	C9H11F2N3O4	0	73.5	metab_5504	pos_6262	pos	3.88	4.816	4.412	3.268	3.241	3.624	4.369	0.4693	3.378	0.2135
Idazoxan	0.04197	0.8002	2.8095	2.5809	1.3496	0.4325	yes	up	B(ii)	C10968	-	-	-	-	-	-	HMDB0253375	Organoheterocyclic compounds	Benzodioxanes	Benzo-1,4-dioxanes	79944-58-4	246.123	4.46185	M+ACN+H	C11H12N2O2	0	31.8	metab_5788	pos_6528	pos	3.697	3.9	4.1	3.533	2.592	2.543	3.899	0.2014	2.889	0.5577
6-Hydroxy-5-fluorocytosine	0.01751	0.3615	2.8035	2.679	1.5723	0.6529	yes	up	B(ii)	-	-	-	-	-	-	-	HMDB0247069	Organoheterocyclic compounds	Diazines	Pyrimidines and pyrimidine derivatives	-	144.02	5.78518	M-H	C4H4FN3O2	0	47.5	metab_8356	neg_10729	neg	3.353	3.934	3.939	2.896	1.893	2.35	3.742	0.3368	2.38	0.5022
4-Formylaminoantipyrine	0.009068	0.542	2.7906	2.5552	1.2586	0.3318	yes	up	B(ii)	-	-	-	-	-	-	-	HMDB0246429	Organoheterocyclic compounds	Azoles	Pyrazoles	-	270.063	4.68497	M+K	C12H13N3O2	0	51.6	metab_1739	pos_2607	pos	4.169	4.364	4.216	3.698	3.097	3.333	4.249	0.1019	3.376	0.3028
DG(PGE2/0:0/16:0)	0.01755	0.6073	2.7286	2.5566	1.3311	0.4126	yes	up	B(ii)	-	-	-	-	-	-	-	HMDB0295450	Not Available	Not Available	Not Available	-	687.475	6.4472	M+Na	C39H68O8	0	67.1	metab_2565	pos_3413	pos	3.287	3.772	4.097	2.74	2.831	2.81	3.719	0.4079	2.794	0.04757
Palmitoylcarnitine	0.02873	0.4027	2.7172	2.7402	0.6918	-0.5316	yes	down	B(ii)	C02990	-	-	map01212;map00071	Fatty acid metabolism;Fatty acid degradation	Metabolism;Metabolism	Global and overview maps;Lipid metabolism	HMDB0240783;HMDB0000222;LMFA07070004	Lipids and lipid-like molecules	Fatty Acyls	Fatty acid esters	2364-67-2	436.282	6.60672	M+K-2H	C23H45NO4	0	37.3	metab_19425	neg_8561	neg	3.595	2.79	3.459	5.462	4.41	4.358	3.281	0.4307	4.743	0.6228
Topaquinone	0.008587	0.3202	2.7165	2.6178	1.381	0.4657	yes	up	B(ii)	-	-	-	-	-	-	-	HMDB0011639;PW_C007226	Organic acids and derivatives	Carboxylic acids and derivatives	Amino acids, peptides, and analogues	64192-68-3	192.031	6.50492	M-H2O-H	C9H9NO5	0	53.4	metab_16480	neg_5789	neg	4.353	4.577	4.716	3.768	3.096	3.016	4.549	0.1836	3.294	0.413
5-Methoxyindoleacetate	0.006568	0.2997	2.6992	2.636	1.3889	0.4739	yes	up	B(ii)	C05660	-	-	map00380	Tryptophan metabolism	Metabolism	Amino acid metabolism	HMDB0004096;PW_C002060	Organoheterocyclic compounds	Indoles and derivatives	Indolyl carboxylic acids and derivatives	3471-31-6	242.024	1.81998	M+K-2H	C11H11NO3	0	30.9	metab_10429	neg_12627	neg	4.226	4.894	4.337	3.482	3.109	3.1	4.486	0.3578	3.23	0.2181
Asparaginylcysteine	0.02517	0.6742	2.688	2.5216	1.3043	0.3833	yes	up	B(ii)	-	-	-	-	-	-	-	HMDB0028728	Organic acids and derivatives	Carboxylic acids and derivatives	Amino acids, peptides, and analogues	71190-89-1	258.052	3.87905	M+Na	C7H13N3O4S	0	61.8	metab_1572	pos_2454	pos	3.468	4.217	4.13	2.789	3.144	3.128	3.939	0.4096	3.02	0.2003
7-Nitroindazole	0.01313	0.3467	2.6716	2.5427	1.4421	0.5282	yes	up	B(ii)	-	-	-	-	-	-	-	HMDB0247275	Organoheterocyclic compounds	Benzopyrazoles	Indazoles	-	162.031	3.5607	M-H	C7H5N3O2	0	51.8	metab_9868	neg_12115	neg	3.996	4.011	3.757	3.164	2.23	2.764	3.921	0.1425	2.719	0.4683
2-cis-abscisate	0.01811	0.3615	2.6515	2.5399	1.7408	0.7998	yes	up	B(ii)	-	-	-	-	-	-	-	HMDB0304067	Lipids and lipid-like molecules	Prenol lipids	Sesquiterpenoids	-	244.109	4.44808	M-H2O-H	C15H19O4-	0	62.4	metab_9197	neg_11501	neg	2.65	2.945	3.069	2.245	1.35	1.384	2.888	0.2151	1.659	0.5071
Lopirazepam	0.01498	0.3559	2.6379	2.5762	1.4047	0.4903	yes	up	B(ii)	-	-	-	-	-	-	-	HMDB0254160	Organoheterocyclic compounds	Pyridodiazepines	Not Available	-	320	5.395	M-H	C14H9Cl2N3O2	0	30.3	metab_8619	neg_10968	neg	3.758	4.706	4.531	3.259	2.951	3.041	4.332	0.5042	3.084	0.1584
4-Methylumbelliferone	0.018	0.6118	2.6263	2.5109	1.2789	0.3549	yes	up	B(ii)	C03081	-	-	-	-	-	-	HMDB0059622;MJDBOTE0001043	Phenylpropanoids and polyketides	Coumarins and derivatives	Hydroxycoumarins	90-33-5	194.081	5.24422	M+NH4	C10H8O3	0	65.6	metab_5530	pos_6286	pos	3.749	4.055	4.468	3.18	3.377	3.037	4.09	0.361	3.198	0.1708
Houttuynin	0.006991	0.5064	2.6087	2.4742	0.8292	-0.2702	yes	down	B(ii)	C16947	-	-	-	-	-	-	HMDB0034561	Lipids and lipid-like molecules	Fatty Acyls	Fatty aldehydes	56505-80-7	191.179	6.32062	M+H-2H2O	C14H26O2	0	54.4	metab_4508	pos_5303	pos	4.082	3.874	3.855	4.515	4.726	5.004	3.937	0.1262	4.748	0.2451
2,5-Dihydro-2,4,5-trimethyloxazole	0.03138	0.7085	2.6022	2.3364	1.2683	0.3429	yes	up	B(ii)	-	-	-	-	-	-	-	HMDB0031199	Organoheterocyclic compounds	Azolines	Oxazolines	22694-96-8	131.118	0.61285	M+NH4	C6H11NO	0	48	metab_6933	pos_7585	pos	3.888	3.583	3.73	3.119	2.495	3.219	3.734	0.1525	2.944	0.3923
4-Amino-5-hydroxymethyl-2-methylpyrimidine	0.04534	0.4562	2.598	2.5676	1.7875	0.8379	yes	up	B(ii)	C01279	-	-	map00730;map01100;map02010;map01240	Thiamine metabolism;Metabolic pathways;ABC transporters;Biosynthesis of cofactors	Metabolism;Metabolism;Environmental Information Processing;Metabolism	Metabolism of cofactors and vitamins;Global and overview maps;Membrane transport;Global and overview maps	HMDB0247327	Organoheterocyclic compounds	Diazines	Pyrimidines and pyrimidine derivatives	73-67-6	120.057	3.50155	M-H2O-H	C6H9N3O	0	33.2	metab_13955	neg_3406	neg	2.328	3.196	3.663	2.06	1.874	1.206	3.062	0.6779	1.713	0.4492
Dihydroisophorol	0.02039	0.6409	2.5773	2.4536	0.8619	-0.2144	yes	down	B(ii)	-	-	-	-	-	-	-	HMDB0029557	Organic oxygen compounds	Organooxygen compounds	Alcohols and polyols	116-02-9	184.169	6.1726	M+ACN+H	C9H18O	0	51.1	metab_4835	pos_5628	pos	4.986	4.535	5.248	5.657	5.785	5.692	4.923	0.3608	5.712	0.0661
Beta-D-Glucopyranuronic acid	0.004916	0.438	2.5431	2.3471	1.1546	0.2074	yes	up	B(ii)	C08350	-	-	-	-	-	-	HMDB0010314	Organic oxygen compounds	Organooxygen compounds	Carbohydrates and carbohydrate conjugates	29315-53-5	279.05	5.94375	M+H-2H2O	C13H14O9	0	56	metab_5199	pos_5977	pos	5.246	5.576	5.554	4.871	4.621	4.693	5.459	0.1847	4.728	0.1284
Furaneol 4-glucoside	0.001218	0.3666	2.5223	2.3551	1.1486	0.1999	yes	up	B(ii)	-	-	-	-	-	-	-	HMDB0032992	Organic oxygen compounds	Organooxygen compounds	Carbohydrates and carbohydrate conjugates	121063-56-7	255.089	4.8604	M+H-2H2O	C12H18O8	0	31.7	metab_1778	pos_2644	pos	5.313	5.552	5.508	4.842	4.703	4.71	5.458	0.1274	4.752	0.07851
Dihydroferuperine	0.0005255	0.3666	2.5203	2.379	1.2174	0.2838	yes	up	B(ii)	-	-	-	-	-	-	-	HMDB0040700	Organoheterocyclic compounds	Piperidines	N-acylpiperidines	77795-17-6	254.154	4.15793	M+H-2H2O	C17H23NO3	0	32.2	metab_1626	pos_2502	pos	3.948	3.924	4.037	3.379	3.225	3.179	3.97	0.05964	3.261	0.1048
Geranate	0.03926	0.4353	2.5137	2.5078	1.5254	0.6092	yes	up	B(ii)	C16461	-	-	map01110;map00281	Biosynthesis of secondary metabolites;Geraniol degradation	Metabolism;Metabolism	Global and overview maps;Metabolism of terpenoids and polyketides	HMDB0036103;HMDB0304369	Lipids and lipid-like molecules	Prenol lipids	Monoterpenoids	459-80-3	148.088	5.37908	M-H2O-H	C10H15O2-	0	41.7	metab_8630	neg_10978	neg	2.983	3.84	4.246	2.464	2.735	2.058	3.69	0.6448	2.419	0.3407
4-Chlorobenzaldehyde	0.002075	0.3666	2.506	2.3181	1.1295	0.1757	yes	up	B(ii)	C06648	-	-	-	-	-	-	HMDB0246392	Benzenoids	Benzene and substituted derivatives	Benzoyl derivatives	104-88-1	182.036	5.92257	M+ACN+H	C7H5ClO	0	35.1	metab_5243	pos_6017	pos	5.891	6.134	6.048	5.452	5.223	5.326	6.025	0.1231	5.334	0.1149
4-(2-chloroanilino)-4-oxobutanoic acid	0.004921	0.438	2.4955	2.2795	1.12	0.1635	yes	up	B(i)	-	-	-	-	-	-	-	-	-	-	-	-	228.041	5.92257	M+H, 2M+K, M+2Na-H, M+Na, M+H-H2O	C10H10ClNO3	37.3	0	metab_222	pos_12	pos	6.27	6.493	6.415	5.866	5.515	5.742	6.393	0.1134	5.708	0.178
N-Chlorophenylalanine	0.001618	0.3666	2.4662	2.2965	1.1483	0.1995	yes	up	B(ii)	-	-	-	-	-	-	-	HMDB0255100	Organic acids and derivatives	Carboxylic acids and derivatives	Amino acids, peptides, and analogues	-	241.073	4.61058	M+ACN+H	C9H10ClNO2	0	50.6	metab_1723	pos_2592	pos	5.095	5.297	5.2	4.657	4.44	4.482	5.197	0.1012	4.526	0.1149
Cis-4-Carboxymethylenebut-2-en-4-olide	0.002546	0.2391	2.4521	2.3863	1.4144	0.5002	yes	up	B(ii)	C04431	-	-	map00361;map01120	Chlorocyclohexane and chlorobenzene degradation;Microbial metabolism in diverse environments	Metabolism;Metabolism	Xenobiotics biodegradation and metabolism;Global and overview maps	HMDB0060459	Organoheterocyclic compounds	Dihydrofurans	Furanones	73237-79-3	185.01	4.464	M+FA-H	C6H4O4	0	32.7	metab_14487	neg_3894	neg	3.201	3.501	3.58	2.606	2.371	2.291	3.427	0.2001	2.423	0.164
Oxazepam glucuronide	0.0006688	0.1891	2.4452	2.385	1.1931	0.2547	yes	up	B(ii)	-	-	-	-	-	-	-	HMDB0041969	Organic oxygen compounds	Organooxygen compounds	Carbohydrates and carbohydrate conjugates	6801-81-6	507.084	5.92892	M+FA-H	C21H19ClN2O8	0	46.4	metab_8083	neg_10471	neg	5.949	6.105	6.132	5.237	5.065	4.942	6.062	0.09852	5.081	0.1478
Tyramine	0.02291	0.6622	2.4349	2.339	1.2386	0.3087	yes	up	B(i)	C00483	Peptides	Amines	map01100;map00950;map01110;map01240;map04974;map00680;map04080;map00350;map01063;map01060	Metabolic pathways;Isoquinoline alkaloid biosynthesis;Biosynthesis of secondary metabolites;Biosynthesis of cofactors;Protein digestion and absorption;Methane metabolism;Neuroactive ligand-receptor interaction;Tyrosine metabolism;Biosynthesis of alkaloids derived from shikimate pathway;Biosynthesis of plant secondary metabolites	Metabolism;Metabolism;Metabolism;Metabolism;Organismal Systems;Metabolism;Environmental Information Processing;Metabolism;Metabolism;Metabolism	Global and overview maps;Biosynthesis of other secondary metabolites;Global and overview maps;Global and overview maps;Digestive system;Energy metabolism;Signaling molecules and interaction;Amino acid metabolism;Chemical structure transformation maps;Chemical structure transformation maps	PW_C000210;HMDB0000306;MJDBOTE0000392	Benzenoids	Benzene and substituted derivatives	Phenethylamines	51-67-2	120.08	5.24422	M+H-H2O	C8H11NO	61.1	0	metab_5531	pos_6287	pos	3.83	3.987	4.438	3.377	3.458	3.059	4.085	0.3157	3.298	0.2106
2-Cyanoacrylic acid	0.01826	0.3615	2.4317	2.2955	1.3767	0.4612	yes	up	B(ii)	-	-	-	-	-	-	-	HMDB0245085	Organic acids and derivatives	Carboxylic acids and derivatives	Carboxylic acids	-	193.027	5.88088	2M-H	C4H3NO2	0	31.2	metab_8224	neg_10604	neg	3.746	3.548	3.692	3.094	2.217	2.668	3.662	0.1026	2.66	0.4387
Delphinidin	0.02437	0.3801	2.4277	2.3791	1.436	0.5221	yes	up	B(ii)	C05908	-	-	map00942;map00941;map01110	Anthocyanin biosynthesis;Flavonoid biosynthesis;Biosynthesis of secondary metabolites	Metabolism;Metabolism;Metabolism	Biosynthesis of other secondary metabolites;Biosynthesis of other secondary metabolites;Global and overview maps	LMPK12010001;HMDB0003074	Phenylpropanoids and polyketides	Flavonoids	Hydroxyflavonoids	13270-61-6;528-53-0	338.019	3.81888	M+Cl	C15H11O7+	0	41.4	metab_14158	neg_3592	neg	3.274	3.639	3.956	2.881	2.627	2.061	3.623	0.3411	2.523	0.4195
Phenyl-Alanine	0.04045	0.7931	2.3979	2.2972	1.2143	0.2801	yes	up	B(ii)	C00079	Peptides	Amino acids	map00996;map00997;map02010;map00999;map01110;map00960;map00470;map00966;map00940;map01064;map01063;map01061;map01060;map01100;map01210;map01230;map00360;map00400;map04978;map00460;map04974;map00970;map05230;map01070	Biosynthesis of various alkaloids;Biosynthesis of various other secondary metabolites;ABC transporters;Biosynthesis of various plant secondary metabolites;Biosynthesis of secondary metabolites;Tropane, piperidine and pyridine alkaloid biosynthesis;D-Amino acid metabolism;Glucosinolate biosynthesis;Phenylpropanoid biosynthesis;Biosynthesis of alkaloids derived from ornithine, lysine and nicotinic …	Metabolism;Metabolism;Environmental Information Processing;Metabolism;Metabolism;Metabolism;Metabolism;Metabolism;Metabolism;Metabolism;Metabolism;Metabolism;Metabolism;Metabolism;Metabolism;Metabolism;Metabolism;Metabolism;Organismal Systems;Metabolism;Organismal Systems;Genetic Information Processing;Human Diseases;Metabolism	Biosynthesis of other secondary metabolites;Biosynthesis of other secondary metabolites;Membrane transport;Biosynthesis of other secondary metabolites;Global and overview maps;Biosynthesis of other secondary metabolites;Metabolism of other amino acids;Biosynthesis of other secondary metabolites;Biosynthesis of other secondary metabolites;Chemical structure transformation maps;Chemical structure t…	HMDB0000159;HMDB0256428	Organic acids and derivatives	Carboxylic acids and derivatives	Amino acids, peptides, and analogues	63-91-2	166.086	5.24422	M+H-H2O, M+H	C9H11NO2	0	44.8	metab_5823	pos_656	pos	4.206	4.47	4.906	3.941	3.858	3.386	4.527	0.3538	3.728	0.2995
5,6-Dimethyl-2,3-pyrazinedicarbonitrile	0.02066	0.3691	2.3497	2.2187	1.3364	0.4184	yes	up	B(ii)	-	-	-	-	-	-	-	HMDB0246643	Organoheterocyclic compounds	Diazines	Pyrazines	-	157.052	4.43212	M-H	C8H6N4	0	32.2	metab_14475	neg_3883	neg	3.662	3.768	3.844	3.215	2.356	2.865	3.758	0.09105	2.812	0.432
Paeoniflorin	0.001624	0.2198	2.3479	2.2726	1.2316	0.3005	yes	up	B(ii)	C09959	-	-	-	-	-	-	HMDB0256075;MJDBOTE0001653	Lipids and lipid-like molecules	Prenol lipids	Terpene glycosides	23180-57-6	479.155	5.19798	M-H	C23H28O11	0	49	metab_8748	neg_11087	neg	4.642	4.881	4.883	4.068	3.769	3.86	4.802	0.1384	3.899	0.153
Hexahydro-6,7-dihydroxy-5-(hydroxymethyl)-3-(2-hydroxyphenyl)-2H-pyrano[2,3-d]oxazol-2-one	0.02428	0.6701	2.3465	2.142	1.1267	0.1721	yes	up	B(ii)	-	-	-	-	-	-	-	HMDB0037297	Benzenoids	Phenols	1-hydroxy-4-unsubstituted benzenoids	396714-67-3	280.084	5.13205	M+H-H2O	C13H15NO7	0	39.4	metab_1828	pos_2690	pos	5.628	5.862	5.504	5.28	4.771	5.032	5.664	0.1817	5.027	0.2546
4-Hydroxynicotinamide	0.02839	0.4015	2.3463	2.2061	1.4084	0.4941	yes	up	B(ii)	-	-	-	-	-	-	-	HMDB0246459	Organoheterocyclic compounds	Pyridines and derivatives	Pyridinecarboxylic acids and derivatives	-	119.025	3.82422	M-H2O-H	C6H6N2O2	0	38.5	metab_9606	neg_11873	neg	3.254	3.325	3.332	2.801	1.823	2.414	3.304	0.04321	2.346	0.4924
Latoxanthin	0.0008935	0.1905	2.3228	2.3014	0.7855	-0.3483	yes	down	B(ii)	-	-	-	-	-	-	-	HMDB0302466	Lipids and lipid-like molecules	Prenol lipids	Tetraterpenoids	-	617.42	6.83063	M-H2O-H, M-H, M+FA-H	C40H58O5	0	56.7	metab_12505	neg_203	neg	3.302	3.399	3.283	4.264	4.058	4.387	3.328	0.06244	4.237	0.1662
Cephalexin	0.002575	0.3666	2.3149	2.1385	1.1236	0.1681	yes	up	B(ii)	C06895	-	-	-	-	-	-	HMDB0014707;MJDBOTE0001388	Organoheterocyclic compounds	Lactams	Beta lactams	15686-71-2;23325-78-2	312.081	5.20695	M+H-2H2O	C16H17N3O4S	0	47.3	metab_7561	pos_2707	pos	5.262	5.444	5.38	4.901	4.661	4.754	5.362	0.09228	4.772	0.1214
Chlorobenzene	0.003429	0.3666	2.3114	2.131	1.1115	0.1525	yes	up	B(ii)	C06990	-	-	map01220;map00361;map01120	Degradation of aromatic compounds;Chlorocyclohexane and chlorobenzene degradation;Microbial metabolism in diverse environments	Metabolism;Metabolism;Metabolism	Global and overview maps;Xenobiotics biodegradation and metabolism;Global and overview maps	HMDB0041855	Benzenoids	Benzene and substituted derivatives	Halobenzenes	108-90-7	154.041	5.92257	M+ACN+H	C6H5Cl	0	59.4	metab_5245	pos_6019	pos	5.77	6.015	5.944	5.427	5.213	5.31	5.91	0.1261	5.317	0.1071
DCMP	0.03612	0.4304	2.3011	2.2919	1.3256	0.4066	yes	up	B(ii)	C00239	Nucleic acids	Nucleotides	map00240;map01100;map01232	Pyrimidine metabolism;Metabolic pathways;Nucleotide metabolism	Metabolism;Metabolism;Metabolism	Nucleotide metabolism;Global and overview maps;Global and overview maps	PW_C000937;HMDB0001202	Nucleosides, nucleotides, and analogues	Pyrimidine nucleotides	Pyrimidine deoxyribonucleotides	1032-65-1	288.04	5.0559	M-H2O-H	C9H14N3O7P	0	42.1	metab_8845	neg_11178	neg	4.017	4.399	4.482	3.519	3.585	2.627	4.299	0.2477	3.243	0.5348
5-Dimethylamiloride	0.001042	0.1922	2.2971	2.246	1.2505	0.3225	yes	up	B(ii)	-	-	-	-	-	-	-	HMDB0246782	Organoheterocyclic compounds	Diazines	Pyrazines	-	292.049	6.03555	M+Cl	C8H12ClN7O	0	31.3	metab_15556	neg_4891	neg	4.217	4.489	4.397	3.611	3.481	3.388	4.368	0.138	3.493	0.1122
Queuine	0.04836	0.8057	2.294	2.0867	1.207	0.2714	yes	up	B(ii)	C01449	-	-	-	-	-	-	HMDB0001495	Organoheterocyclic compounds	Pyrrolopyrimidines	Pyrrolo[2,3-d]pyrimidines	72496-59-4	278.123	0.7402	M+H-H2O, M+H	C12H15N5O3	0	69.8	metab_815	pos_1740	pos	3.635	3.762	4.253	3.215	2.968	3.467	3.883	0.3267	3.217	0.2497
6-Hydroxy-1H-indole-3-acetamide	0.001908	0.2309	2.2936	2.2221	1.2803	0.3565	yes	up	B(ii)	-	-	-	-	-	-	-	HMDB0031173	Organoheterocyclic compounds	Indoles and derivatives	Hydroxyindoles	192184-73-9	225.043	4.82625	M+Cl	C10H10N2O2	0	42.2	metab_14657	neg_4050	neg	4.029	3.872	3.815	3.245	2.926	2.977	3.905	0.111	3.05	0.1713
LysoPC(20:5(5Z,8Z,11Z,14Z,17Z)/0:0)	0.005086	0.285	2.2896	2.2132	0.7987	-0.3243	yes	down	B(ii)	C04230	Lipids	Phospholipids	map00564;map05231	Glycerophospholipid metabolism;Choline metabolism in cancer	Metabolism;Human Diseases	Lipid metabolism;Cancer: overview	HMDB0010397	Lipids and lipid-like molecules	Glycerophospholipids	Glycerophosphocholines	-	586.314	6.34538	M+FA-H	C28H48NO7P	0	86.3	metab_16200	neg_5518	neg	3.534	3.284	3.597	4.309	4.58	4.153	3.472	0.1655	4.347	0.2159
N-(2-Pyrimidinyl)formamide	0.02361	0.3782	2.2562	2.122	1.2497	0.3216	yes	up	B(ii)	-	-	-	-	-	-	-	HMDB0252442	Organic nitrogen compounds	Organonitrogen compounds	N-arylamides	-	104.025	3.18012	M-H2O-H	C5H5N3O	0	37.8	metab_13796	neg_3260	neg	4.332	4.355	4.421	3.833	3.022	3.632	4.369	0.04606	3.496	0.4226
Glyoxylic acid	0.002808	0.2467	2.2455	2.2252	1.3742	0.4586	yes	up	B(ii)	C00048	Organic acids	Carboxylic acids	map01100;map00630;map00720;map00230;map01120;map00232;map00625;map00330;map00680;map01110;map00260;map01200;map00660	Metabolic pathways;Glyoxylate and dicarboxylate metabolism;Carbon fixation pathways in prokaryotes;Purine metabolism;Microbial metabolism in diverse environments;Caffeine metabolism;Chloroalkane and chloroalkene degradation;Arginine and proline metabolism;Methane metabolism;Biosynthesis of secondary metabolites;Glycine, serine and threonine metabolism;Carbon metabolism;C5-Branched dibasic acid me…	Metabolism;Metabolism;Metabolism;Metabolism;Metabolism;Metabolism;Metabolism;Metabolism;Metabolism;Metabolism;Metabolism;Metabolism;Metabolism	Global and overview maps;Carbohydrate metabolism;Energy metabolism;Nucleotide metabolism;Global and overview maps;Biosynthesis of other secondary metabolites;Xenobiotics biodegradation and metabolism;Amino acid metabolism;Energy metabolism;Global and overview maps;Amino acid metabolism;Global and overview maps;Carbohydrate metabolism	PW_C000075;HMDB0000119	Organic acids and derivatives	Carboxylic acids and derivatives	Carboxylic acids	298-12-4	72.993	0.67975	M-H	C2H2O3	0	41	metab_11099	neg_13269	neg	3.079	3.438	3.023	2.294	2.364	2.285	3.18	0.2248	2.314	0.04352
Thiomorpholine 3-carboxylate	0.03082	0.411	2.2272	2.1785	1.2828	0.3593	yes	up	B(ii)	C03901	-	-	-	-	-	-	HMDB0059611	Organic acids and derivatives	Carboxylic acids and derivatives	Amino acids, peptides, and analogues	20960-92-3	192.033	0.81945	M+FA-H	C5H9NO2S	0	38.5	metab_10805	neg_12978	neg	3.846	4.086	4.765	3.423	3.316	3.157	4.232	0.4763	3.299	0.1337
P-CHLOROPHENYLALANINE	0.003239	0.3666	2.2105	2.0408	1.0968	0.1333	yes	up	B(i)	-	-	-	-	-	-	-	HMDB0033261	Phenylpropanoids and polyketides	2-arylbenzofuran flavonoids	Not Available	101365-03-1	200.047	5.92257	M+H	C9H10ClNO2	93.6	0	metab_7333	pos_7978	pos	6.017	6.253	6.184	5.698	5.524	5.603	6.151	0.121	5.608	0.08725
1-[3,4-Dihydroxy-5-(hydroxymethyl)oxolan-2-yl]-4-hydroxyhydropyridin-2-one	0.04557	0.4562	2.2078	2.2305	0.7975	-0.3264	yes	down	B(ii)	-	-	-	-	-	-	-	HMDB0243807	Organic oxygen compounds	Organooxygen compounds	Carbohydrates and carbohydrate conjugates	-	728.209	0.67975	3M-H	C10H13NO6	0	44.3	metab_13156	neg_2655	neg	4.615	3.736	3.757	5.177	4.654	5.353	4.036	0.5014	5.061	0.3635
L-threo-sphinganine	0.04712	0.8057	2.2026	2.0535	0.8938	-0.162	yes	down	B(ii)	-	-	-	-	-	-	-	HMDB0304406	Organic nitrogen compounds	Organonitrogen compounds	Amines	-	366.32	6.37332	M+ACN+Na	C18H40NO2+	0	49.8	metab_2490	pos_3336	pos	5.747	5.457	4.988	5.985	6.135	5.994	5.397	0.3825	6.038	0.08422
N-Nitroso-pyrrolidine	0.01623	0.5901	2.1983	1.9846	1.1675	0.2234	yes	up	B(ii)	C19285	-	-	-	-	-	-	HMDB0031642	Organoheterocyclic compounds	Pyrrolidines	Not Available	930-55-2	83.0602	0.7723	M+H-H2O	C4H8N2O	0	40.8	metab_6664	pos_7337	pos	3.75	3.851	3.966	3.499	3.073	3.333	3.855	0.108	3.302	0.2145
Niacinamide	0.04735	0.4611	2.1788	2.0293	1.3466	0.4293	yes	up	B(i)	C00153	Vitamins and cofactors	Vitamins	map01100;map04212;map01240;map04977;map00760	Metabolic pathways;Longevity regulating pathway - worm;Biosynthesis of cofactors;Vitamin digestion and absorption;Nicotinate and nicotinamide metabolism	Metabolism;Organismal Systems;Metabolism;Organismal Systems;Metabolism	Global and overview maps;Aging;Global and overview maps;Digestive system;Metabolism of cofactors and vitamins	HMDB0001406;PW_C001086	Organoheterocyclic compounds	Pyridines and derivatives	Pyridinecarboxylic acids and derivatives	98-92-0	121.041	2.00942	M-H	C6H6N2O	84.3	0	metab_10367	neg_12571	neg	3.35	3.268	3.313	2.908	1.888	2.578	3.31	0.0415	2.458	0.5201
Germacrone	0.02912	0.703	2.1577	2.0396	0.8949	-0.1602	yes	down	B(ii)	C16966	-	-	-	-	-	-	HMDB0252704	Lipids and lipid-like molecules	Prenol lipids	Sesquiterpenoids	6902-91-6	454.372	6.35225	2M+NH4	C15H22O	0	47.9	metab_2483	pos_3327	pos	5.546	5.09	4.964	5.861	5.713	5.858	5.2	0.3063	5.811	0.08439
Heliangin	0.04504	0.4551	2.1509	2.0721	0.8237	-0.2798	yes	down	B(ii)	C09474	-	-	-	-	-	-	HMDB0036692	Lipids and lipid-like molecules	Fatty Acyls	Fatty acid esters	13323-48-3	361.166	7.50632	M-H	C20H26O6	0	73.7	metab_17485	neg_6756	neg	4.147	4.119	4.086	5.335	5.269	4.388	4.117	0.03049	4.998	0.5289
5'-Deoxy-5'-fluorouridine	0.02151	0.3696	2.148	2.0654	1.2097	0.2746	yes	up	B(ii)	C12739	-	-	map00983	Drug metabolism - other enzymes	Metabolism	Xenobiotics biodegradation and metabolism	HMDB0246881;HMDB0060406	Nucleosides, nucleotides, and analogues	5''-deoxyribonucleosides	Not Available	-	281.033	5.9554	M+Cl	C9H11FN2O5	0	38.1	metab_8030	neg_10420	neg	4.523	5.053	4.632	4.175	3.638	3.931	4.736	0.28	3.915	0.2691
Dibutylamine	0.02211	0.6576	2.1386	1.984	0.9189	-0.122	yes	down	B(ii)	C00849	-	-	-	-	-	-	HMDB0251174;HMDB0031217	Organic nitrogen compounds	Organonitrogen compounds	Amines	141-78-6	130.159	3.82062	M+H	C8H19N	0	39	metab_5981	pos_6707	pos	6.051	5.774	6.192	6.552	6.664	6.392	6.006	0.2125	6.536	0.137
Pyridone carboxamide	0.04181	0.4438	2.1384	1.9997	1.3246	0.4056	yes	up	B(ii)	-	-	-	-	-	-	-	HMDB0256972	Organoheterocyclic compounds	Pyridines and derivatives	Hydropyridines	-	119.025	4.2441	M-H2O-H	C6H6N2O2	0	33.7	metab_9335	neg_11627	neg	3.249	3.327	3.425	2.916	1.998	2.638	3.334	0.08788	2.517	0.4705
Uridine 2',3'-cyclic phosphate	0.008224	0.319	2.122	2.0461	0.8072	-0.309	yes	down	B(ii)	C02355	Nucleic acids	Cyclic nucleotides	map00240;map01100	Pyrimidine metabolism;Metabolic pathways	Metabolism;Metabolism	Nucleotide metabolism;Global and overview maps	HMDB0011640	Nucleosides, nucleotides, and analogues	Pyrimidine nucleotides	Cyclic pyrimidine nucleotides	40632-52-8	327.001	4.1263	M+Na-2H	C9H11N2O8P	0	37.8	metab_9421	neg_11705	neg	3.384	3.275	2.934	3.813	4.083	3.991	3.198	0.2346	3.962	0.1373
11-Deoxycortisol	0.0264	0.3906	2.1214	2.1272	0.8034	-0.3158	yes	down	B(i)	C05488	Hormones and transmitters	Steroid hormones	map01100;map04934;map00140;map04927	Metabolic pathways;Cushing syndrome;Steroid hormone biosynthesis;Cortisol synthesis and secretion	Metabolism;Human Diseases;Metabolism;Organismal Systems	Global and overview maps;Endocrine and metabolic disease;Lipid metabolism;Endocrine system	HMDB0000015;LMST02030086;HMDB0257139;MJDBOTE0001104	Lipids and lipid-like molecules	Steroids and steroid derivatives	Hydroxysteroids	152-58-9	367.191	6.3292	M+Na-2H	C21H30O4	30.5	0	metab_16166	neg_5487	neg	3.901	3.251	3.66	4.394	4.243	4.821	3.604	0.3287	4.486	0.2996
5'-Deoxy-5-fluorocytidine	0.0003471	0.1833	2.1145	2.0612	1.1416	0.1911	yes	up	B(ii)	C16635	-	-	map00983	Drug metabolism - other enzymes	Metabolism	Xenobiotics biodegradation and metabolism	HMDB0060405	Nucleosides, nucleotides, and analogues	5''-deoxyribonucleosides	Not Available	-	280.049	5.92892	M+Cl	C9H12FN3O4	0	52.3	metab_8085	neg_10473	neg	5.78	5.918	5.907	5.232	5.11	5.079	5.868	0.07694	5.14	0.08053
Demethyloleuropein	0.006246	0.2965	2.1073	2.0151	1.1873	0.2477	yes	up	B(ii)	-	-	-	-	-	-	-	HMDB0036121	Lipids and lipid-like molecules	Prenol lipids	Terpene glycosides	52077-55-1	547.142	5.19798	M+Na-2H	C24H30O13	0	60.7	metab_8747	neg_11086	neg	4.649	4.621	4.671	4.181	3.715	3.845	4.647	0.02493	3.914	0.2401
6-Hydroxynicotinamide	0.002582	0.2391	2.1004	2.0163	1.2722	0.3473	yes	up	B(ii)	-	-	-	-	-	-	-	HMDB0247081	Organoheterocyclic compounds	Pyridines and derivatives	Pyridinecarboxylic acids and derivatives	-	119.025	4.15322	M-H2O-H	C6H6N2O2	0	34.5	metab_9404	neg_11690	neg	3.27	3.341	3.443	2.793	2.466	2.643	3.351	0.08694	2.634	0.1638
Chlorphenacil	0.02314	0.3765	2.0937	2.0404	1.1415	0.1909	yes	up	B(ii)	-	-	-	-	-	-	-	HMDB0250131	Organic nitrogen compounds	Organonitrogen compounds	Nitrogen mustard compounds	-	274.039	6.05163	M-H, 2M-H	C12H15Cl2NO2	0	36.7	metab_12531	neg_2053	neg	6.046	6.609	6.728	5.805	5.545	5.629	6.461	0.364	5.66	0.1328
DIPHENYLUREA	0.0337	0.425	2.085	2.1014	0.8051	-0.3128	yes	down	B(i)	-	-	-	-	-	-	-	HMDB0032066	Benzenoids	Benzene and substituted derivatives	Not Available	102-07-8	211.088	6.14758	M-H, M+FA-H	C13H12N2O	38.3	0	metab_9839	neg_1209	neg	3.839	3.573	3.496	4.459	4.102	4.987	3.636	0.1798	4.516	0.4449
Sulfamethoxazole	0.0002756	0.3526	2.0828	1.955	1.1947	0.2566	yes	up	B(i)	C07315	-	-	-	-	-	-	HMDB0015150;MJDBOTE0001709	Benzenoids	Benzene and substituted derivatives	Benzenesulfonamides	723-46-6	254.059	5.1803	M+H, M+Na	C10H11N3O3S	78.5	0	metab_491	pos_1448	pos	2.883	2.934	3.017	2.476	2.449	2.469	2.945	0.06779	2.465	0.01406
2'-Fluoro-2',3'-dideoxyinosine	0.001682	0.2198	2.0738	2.0331	1.2239	0.2915	yes	up	B(ii)	-	-	-	-	-	-	-	HMDB0245537	Nucleosides, nucleotides, and analogues	Purine nucleosides	Purine 2'',3''-dideoxyribonucleosides	-	253.075	4.8585	M-H, M+Cl	C10H11FN4O3	0	31.9	metab_19638	neg_878	neg	3.823	4.021	3.998	3.333	3.257	3.086	3.947	0.1081	3.225	0.1267
3,N(4)-Ethenodeoxycytidine	0.01235	0.3467	2.0688	2.0118	1.2353	0.3049	yes	up	B(ii)	-	-	-	-	-	-	-	HMDB0246084	Organoheterocyclic compounds	Imidazopyrimidines	Not Available	-	288.04	4.84247	M+K-2H	C11H13N3O4	0	43.4	metab_8985	neg_11305	neg	3.744	4.032	4.099	3.456	3.166	2.99	3.958	0.1886	3.204	0.2353
3,4-Dephostatin, Ethyl-	0.02997	0.7067	2.0453	1.8709	1.1299	0.1762	yes	up	B(ii)	-	-	-	-	-	-	-	HMDB0246019	Benzenoids	Benzene and substituted derivatives	Phenylhydrazines	-	165.065	0.719	M+H-H2O, M+CH3OH+H	C8H10N2O3	0	38.1	metab_734	pos_1667	pos	4.269	4.403	4.713	4.063	3.787	3.996	4.462	0.2275	3.949	0.1442
D-Sorbitol	0.01252	0.58	2.0387	1.9287	0.8812	-0.1825	yes	down	B(i)	C00794	Carbohydrates	Monosaccharides	map01100;map02010;map00051;map00052;map02060;map05415	Metabolic pathways;ABC transporters;Fructose and mannose metabolism;Galactose metabolism;Phosphotransferase system (PTS);Diabetic cardiomyopathy	Metabolism;Environmental Information Processing;Metabolism;Metabolism;Environmental Information Processing;Human Diseases	Global and overview maps;Membrane transport;Carbohydrate metabolism;Carbohydrate metabolism;Membrane transport;Cardiovascular disease	HMDB0000247;MJDBOTE0001050	Organic oxygen compounds	Organooxygen compounds	Carbohydrates and carbohydrate conjugates	50-70-4	165.075	5.24957	M+H-H2O	C6H14O6	42.4	0	metab_5529	pos_6285	pos	3.877	3.605	3.734	4.102	4.225	4.4	3.739	0.1359	4.243	0.15
8-Hydroxyacyclovir	0.02412	0.3801	2.0346	2.0046	1.2105	0.2756	yes	up	B(ii)	-	-	-	-	-	-	-	HMDB0247439	Organoheterocyclic compounds	Imidazopyrimidines	Purines and purine derivatives	-	276.049	3.82422	M+Cl	C8H11N5O4	0	53	metab_9605	neg_11872	neg	4.13	4.53	4.78	3.841	3.786	3.478	4.48	0.3274	3.701	0.1956
Boldenone Undecylenate	0.0207	0.6474	2.0269	1.9291	0.9162	-0.1263	yes	down	B(i)	-	-	-	-	-	-	-	HMDB0249340;MJDBOTE0001145	Lipids and lipid-like molecules	Steroids and steroid derivatives	Steroid esters	-	470.367	6.34172	M+NH4	C30H44O3	84.3	0	metab_2477	pos_3321	pos	5.852	5.399	5.668	6.194	6.065	6.21	5.64	0.2279	6.156	0.07924
2-Amino-4-(phosphonomethyl)hept-3-enoic acid	0.01263	0.3467	2.0211	1.9799	1.2162	0.2824	yes	up	B(ii)	-	-	-	-	-	-	-	HMDB0243638	Organic acids and derivatives	Carboxylic acids and derivatives	Amino acids, peptides, and analogues	-	274.024	3.70143	M+K-2H	C8H16NO5P	0	38.9	metab_9781	neg_12037	neg	3.825	4.163	4.33	3.507	3.397	3.225	4.106	0.2572	3.376	0.1424
3-Methylcytosine	0.0128	0.3467	2.0127	1.911	1.1828	0.2422	yes	up	B(ii)	-	-	-	-	-	-	-	HMDB0011601	Organoheterocyclic compounds	Diazines	Pyrimidines and pyrimidine derivatives	4776-08-03	106.041	3.40523	M-H2O-H	C5H7N3O	0	49.4	metab_13904	neg_3359	neg	4.314	4.395	4.53	3.96	3.46	3.774	4.413	0.1089	3.731	0.253
3-Hydroxy-4-aminopyridine	0.01289	0.3467	2.0086	1.9197	1.2608	0.3343	yes	up	B(ii)	-	-	-	-	-	-	-	HMDB0060741	Organoheterocyclic compounds	Pyridines and derivatives	Aminopyridines and derivatives	52334-53-9	109.041	1.53858	M-H	C5H6N2O	0	40.2	metab_10470	neg_12668	neg	3.181	3.34	3.457	2.904	2.43	2.581	3.326	0.1382	2.638	0.2418
Hexaconazole	0.0243	0.6701	2.0055	1.9284	0.9099	-0.1362	yes	down	B(i)	C18466	-	-	-	-	-	-	-	-	-	-	79983-71-4	314.081	6.33643	M+H	C14H17Cl2N3O	92.8	0	metab_4456	pos_5251	pos	5.668	5.374	5.23	6	5.805	6.077	5.424	0.223	5.961	0.1402
1-Acetyl-2-phenylhydrazine	0.02811	0.4	1.9852	1.9193	1.3606	0.4442	yes	up	B(ii)	-	-	-	-	-	-	-	HMDB0243811	Benzenoids	Benzene and substituted derivatives	Phenylhydrazines	-	195.077	3.84032	M+FA-H	C8H10N2O	0	52.8	metab_14169	neg_3601	neg	2.445	2.572	3.11	2.065	1.867	2.041	2.709	0.3533	1.991	0.1082
2-Methoxy-3-methylpyrazine	0.02057	0.3691	1.978	1.8753	1.2612	0.3348	yes	up	B(ii)	-	-	-	-	-	-	-	HMDB0031852	Organoheterocyclic compounds	Diazines	Pyrazines	-	123.056	4.01797	M-H	C6H8N2O	0	41.2	metab_14264	neg_3689	neg	3.11	3.227	3.425	2.815	2.284	2.641	3.254	0.1594	2.58	0.2708
3-Amino-1,4-dimethyl-5H-pyrido[4,3-b]indole	0.02153	0.6576	1.9556	1.8991	0.9127	-0.1318	yes	down	B(ii)	C19306	-	-	-	-	-	-	HMDB0029746	Organoheterocyclic compounds	Indoles and derivatives	Pyridoindoles	62450-06-0	212.118	4.4458	M+H	C13H13N3	0	48.5	metab_5791	pos_6530	pos	4.983	5.11	5.11	5.334	5.556	5.769	5.068	0.07371	5.553	0.2174
2-Acetamido-2,6-dideoxygalactose	0.01206	0.3467	1.9449	1.9088	1.1589	0.2128	yes	up	B(ii)	-	-	-	-	-	-	-	HMDB0259683	Organic oxygen compounds	Organooxygen compounds	Carbohydrates and carbohydrate conjugates	-	226.069	5.0559	M+Na-2H	C8H15NO5	0	45.4	metab_14777	neg_4163	neg	4.686	5.022	5.103	4.391	4.297	4.091	4.937	0.2212	4.26	0.1533
Hydroxyphenylacetylglycine	0.03002	0.4081	1.9401	1.9221	1.1528	0.2051	yes	up	B(ii)	C05596	-	-	map00350	Tyrosine metabolism	Metabolism	Amino acid metabolism	HMDB0000735	Organic acids and derivatives	Carboxylic acids and derivatives	Amino acids, peptides, and analogues	28116-23-6	208.061	3.81888	M-H	C10H11NO4	0	34.1	metab_14157	neg_3591	neg	5.12	5.552	5.8	4.835	4.881	4.573	5.491	0.3441	4.763	0.1666
Imidazole-4-acetaldehyde	0.02809	0.4	1.9163	1.8106	1.1891	0.2499	yes	up	B(ii)	C05130	-	-	map01100;map00340	Metabolic pathways;Histidine metabolism	Metabolism;Metabolism	Global and overview maps;Amino acid metabolism	HMDB0003905;PW_C001992	Organoheterocyclic compounds	Azoles	Imidazoles	645-14-7	109.041	2.8692	M-H	C5H6N2O	0	44.5	metab_10135	neg_12360	neg	3.913	4.053	4.183	3.687	3.087	3.445	4.05	0.1352	3.406	0.3019
4-Acetamidobutanoate	0.02209	0.3696	1.913	1.8928	1.1518	0.2039	yes	up	B(i)	C02946	-	-	map01100;map00330	Metabolic pathways;Arginine and proline metabolism	Metabolism;Metabolism	Global and overview maps;Amino acid metabolism	HMDB0003681	Organic acids and derivatives	Carboxylic acids and derivatives	Amino acids, peptides, and analogues	3025-96-5	144.067	3.6961	M-H	C6H11NO3	42.6	0	metab_9788	neg_12043	neg	4.92	5.279	5.507	4.595	4.658	4.383	5.235	0.2957	4.545	0.1438
N-Acetylgalactosamine 4-sulphate	0.02964	0.4067	1.9127	1.868	1.1983	0.261	yes	up	B(ii)	C16265	-	-	-	-	-	-	HMDB0000781	Organic oxygen compounds	Organooxygen compounds	Carbohydrates and carbohydrate conjugates	45233-43-0	322.024	5.24582	M+Na-2H	C8H15NO9S	0	39.7	metab_8714	neg_11054	neg	3.964	4.016	4.493	3.645	3.529	3.235	4.158	0.2915	3.47	0.211
5-Methylcytosine	0.03764	0.4332	1.9067	1.7833	1.2164	0.2826	yes	up	B(ii)	C02376	-	-	map00240;map01100	Pyrimidine metabolism;Metabolic pathways	Metabolism;Metabolism	Nucleotide metabolism;Global and overview maps	HMDB0002894;MJDBOTE0000559	Organoheterocyclic compounds	Diazines	Pyrimidines and pyrimidine derivatives	554-01-8	106.041	2.00942	M-H2O-H	C5H7N3O	0	40.4	metab_10370	neg_12574	neg	3.568	3.516	3.742	3.25	2.584	3.066	3.609	0.1181	2.967	0.3436
Nevirapine	0.04795	0.4634	1.905	1.782	1.2147	0.2806	yes	up	B(ii)	C07263	-	-	-	-	-	-	PW_C008780;HMDB0014383	Organic nitrogen compounds	Organonitrogen compounds	Amines	129618-40-2	303.065	5.84375	M+K-2H	C15H14N4O	0	30.3	metab_15228	neg_4579	neg	3.867	3.628	3.59	3.255	2.612	3.259	3.695	0.1501	3.042	0.3725
4(1H)-Pyridinone, 3-hydroxy-1-(3-hydroxypropyl)-2-methyl-	0.03769	0.4332	1.8995	1.9279	1.3306	0.4121	yes	up	B(ii)	-	-	-	-	-	-	-	HMDB0250502	Organoheterocyclic compounds	Pyridines and derivatives	Methylpyridines	-	182.082	4.0018	M-H	C9H13NO3	0	49.1	metab_9483	neg_11762	neg	3.077	2.751	3.046	2.137	2.634	1.897	2.958	0.1795	2.223	0.3756
Emtricitabine	0.003012	0.2502	1.8804	1.8089	1.0894	0.1235	yes	up	B(ii)	C12599	-	-	-	-	-	-	HMDB0015017;HMDB0251822;PW_C009332	Nucleosides, nucleotides, and analogues	Nucleoside and nucleotide analogues	3''-thia pyrimidine nucleosides	143491-57-0	228.024	5.91802	M-H2O-H	C8H10FN3O3S	0	74.4	metab_15341	neg_4687	neg	6.972	7.094	7.105	6.622	6.348	6.464	7.057	0.07404	6.478	0.1374
5-Phenyl-1,3-oxazinane-2,4-dione	0.003184	0.254	1.8754	1.8038	1.0827	0.1146	yes	up	B(ii)	C16596	-	-	map00982	Drug metabolism - cytochrome P450	Metabolism	Xenobiotics biodegradation and metabolism	PW_C040533;HMDB0060400	Benzenoids	Benzene and substituted derivatives	Not Available	-	226.027	5.91802	M+Cl	C10H9NO3	0	77.3	metab_8104	neg_10493	neg	7.452	7.577	7.586	7.108	6.831	6.946	7.538	0.07469	6.962	0.139
(3,5-Dimethylphenyl)carbamic acid	0.0307	0.4105	1.8714	1.8593	1.2307	0.2995	yes	up	B(ii)	-	-	-	-	-	-	-	HMDB0244732	Benzenoids	Benzene and substituted derivatives	Phenylcarbamic acids	-	164.072	3.81888	M-H	C9H11NO2	0	49.9	metab_14156	neg_3590	neg	3.272	3.699	3.943	2.952	3.081	2.836	3.638	0.3394	2.956	0.1227
Loliolide	0.002107	0.2327	1.8709	1.8373	1.1646	0.2198	yes	up	B(ii)	-	-	-	-	-	-	-	HMDB0302428	Organoheterocyclic compounds	Benzofurans	Not Available	-	241.106	5.20328	M+FA-H	C11H16O3	0	42.4	metab_14855	neg_4237	neg	4.105	4.183	4.295	3.663	3.667	3.476	4.195	0.0955	3.602	0.1092
Osthol	0.03144	0.4126	1.83	1.763	1.181	0.24	yes	up	B(ii)	C09280	-	-	-	-	-	-	HMDB0302150	Phenylpropanoids and polyketides	Coumarins and derivatives	Not Available	484-12-8	225.093	5.50698	M-H2O-H	C15H16O3	0	39.7	metab_15020	neg_4388	neg	3.934	4.276	3.807	3.616	3.178	3.383	4.006	0.2427	3.392	0.2193
Methylisocitric acid	0.04399	0.4522	1.8196	1.7898	1.2166	0.2829	yes	up	B(ii)	C04593	-	-	map01100;map00640	Metabolic pathways;Propanoate metabolism	Metabolism;Metabolism	Global and overview maps;Carbohydrate metabolism	HMDB0006471	Organic acids and derivatives	Carboxylic acids and derivatives	Tricarboxylic acids and derivatives	-	205.035	2.00382	M-H2O-H, M-H	C7H10O7	0	45	metab_20190	neg_931	neg	3.283	3.664	4.006	3.137	3.009	2.858	3.651	0.3615	3.001	0.1396
Phenylacetylglycine	0.03662	0.4307	1.8195	1.7883	1.1242	0.1689	yes	up	B(ii)	C05598	-	-	map00360	Phenylalanine metabolism	Metabolism	Amino acid metabolism	HMDB0000821;MJDBOTE0000576	Organic acids and derivatives	Carboxylic acids and derivatives	Amino acids, peptides, and analogues	500-98-1	192.066	5.24582	M-H, 2M-H	C10H11NO3	0	32	metab_20212	neg_933	neg	5.523	5.699	6.151	5.258	5.221	4.974	5.791	0.3239	5.151	0.1548
[2-(4-Methylphenyl)-1,3-dioxolan-4-yl]methanol	0.0402	0.44	1.8137	1.7578	1.2162	0.2824	yes	up	B(ii)	-	-	-	-	-	-	-	HMDB0059942	Benzenoids	Benzene and substituted derivatives	Toluenes	-	231.041	5.85965	M+K-2H	C11H14O3	0	34.8	metab_15240	neg_4590	neg	3.258	3.352	3.87	3.038	2.804	2.774	3.493	0.3295	2.872	0.1444
Isocoumarin	0.002925	0.2502	1.7764	1.7079	1.0955	0.1316	yes	up	B(ii)	C02381	-	-	-	-	-	-	HMDB0038510;HMDB0253625	Organoheterocyclic compounds	Benzopyrans	2-benzopyrans	13410-15-6	181.006	5.91802	M+Cl	C9H6O2	0	49.9	metab_15338	neg_4684	neg	5.848	5.949	5.962	5.53	5.284	5.397	5.92	0.06269	5.404	0.1229
PG(TXB2/a-25:0)	0.03285	0.7259	1.7758	1.5925	0.94	-0.0893	yes	down	B(ii)	-	-	-	-	-	-	-	HMDB0270984	Not Available	Not Available	Not Available	-	985.639	6.33117	M+H, M+NH4, M+Na	C51H95O14P	0	50	metab_2018	pos_287	pos	6.018	5.878	5.765	6.138	6.442	6.209	5.887	0.1266	6.263	0.1592
Thienamycin	0.009365	0.3266	1.7647	1.7047	1.1429	0.1927	yes	up	B(ii)	C06664	Antibiotics	beta-Lactams	map01110;map00332	Biosynthesis of secondary metabolites;Carbapenem biosynthesis	Metabolism;Metabolism	Global and overview maps;Biosynthesis of other secondary metabolites	HMDB0258982	Organoheterocyclic compounds	Lactams	Beta lactams	59995-64-1	317.081	5.16038	M+FA-H	C11H16N2O4S	0	36.6	metab_14825	neg_4208	neg	4.153	4.305	4.355	3.928	3.662	3.621	4.271	0.1051	3.737	0.1668
Nalpha-Acetyl-L-Lysine	0.03683	0.4307	1.758	1.76	1.2166	0.2829	yes	up	B(i)	C12989	-	-	-	-	-	-	HMDB0000446	Organic acids and derivatives	Carboxylic acids and derivatives	Amino acids, peptides, and analogues	1946-82-3	187.109	5.26733	M-H	C8H16N2O3	55.5	0	metab_8700	neg_11040	neg	3.243	3.618	3.668	2.96	3.103	2.593	3.51	0.2323	2.885	0.2629
2-Cyanopyrimidine	0.03064	0.4105	1.7538	1.681	1.159	0.2129	yes	up	B(ii)	-	-	-	-	-	-	-	HMDB0245088	Organoheterocyclic compounds	Diazines	Pyrimidines and pyrimidine derivatives	-	209.058	4.29252	2M-H	C5H3N3	0	32.9	metab_9301	neg_11597	neg	3.828	4.133	4.199	3.732	3.302	3.456	4.053	0.1982	3.497	0.2177
Esculentic acid (Phytolacca)	0.04048	0.4404	1.745	1.6601	1.1251	0.1701	yes	up	B(ii)	-	-	-	-	-	-	-	HMDB0034639	Lipids and lipid-like molecules	Prenol lipids	Triterpenoids	56283-68-2	483.311	6.83063	M-H2O-H	C30H46O6	0	53.4	metab_18994	neg_8147	neg	5.153	4.852	4.84	4.407	4.129	4.659	4.948	0.177	4.398	0.2653
DG(12:0/20:5(5Z,8Z,11Z,14Z,16E)-OH(18R)/0:0)	0.03623	0.7759	1.7323	1.666	0.9288	-0.1066	yes	down	B(ii)	-	-	-	-	-	-	-	HMDB0294733	Not Available	Not Available	Not Available	-	616.46	6.36805	M+ACN+H	C35H58O6	0	55.8	metab_4404	pos_5200	pos	5.615	5.273	5.279	5.862	5.661	5.883	5.389	0.1958	5.802	0.1225
Encelin	0.03455	0.4251	1.7322	1.6776	1.1519	0.204	yes	up	B(ii)	C09404	-	-	-	-	-	-	HMDB0034723	Lipids and lipid-like molecules	Prenol lipids	Terpene lactones	15569-50-3	225.093	5.78518	M-H2O-H	C15H16O3	0	41.4	metab_15174	neg_4528	neg	4.166	4.516	4.034	3.871	3.512	3.655	4.239	0.249	3.68	0.1807
Lactulose	0.008284	0.5287	1.721	1.6563	1.0707	0.0986	yes	up	B(ii)	C07064	-	-	-	-	-	-	HMDB0000740	Organic oxygen compounds	Organooxygen compounds	Carbohydrates and carbohydrate conjugates	4618-18-2	384.149	0.62875	M+ACN+H	C12H22O11	0	68	metab_6918	pos_7570	pos	5.405	5.195	5.26	5.011	4.899	4.904	5.287	0.1071	4.938	0.0631
Trigonelline	0.02785	0.3998	1.7054	1.6845	1.2131	0.2787	yes	up	B(ii)	C01004	-	-	map00960	Tropane, piperidine and pyridine alkaloid biosynthesis	Metabolism	Biosynthesis of other secondary metabolites	HMDB0000875	Alkaloids and derivatives	Not Available	Not Available	535-83-1	182.046	4.02335	M+FA-H	C7H7NO2	0	69.6	metab_9469	neg_11749	neg	2.849	3.215	3.399	2.615	2.639	2.545	3.154	0.28	2.6	0.04866
2-(Quinolin-8-yloxy)propanoic acid	0.02701	0.3948	1.6994	1.6406	1.1092	0.1495	yes	up	B(ii)	-	-	-	-	-	-	-	HMDB0244957	Benzenoids	Benzene and substituted derivatives	Phenoxyacetic acid derivatives	-	254.022	5.9767	M+K-2H, 2M-H	C12H11NO3	0	44.6	metab_8588	neg_1094	neg	5.231	5.59	5.211	4.973	4.651	4.83	5.344	0.213	4.818	0.1612
Clausarinol	0.01733	0.3615	1.6874	1.6324	1.1626	0.2174	yes	up	B(ii)	-	-	-	-	-	-	-	HMDB0041407	Phenylpropanoids and polyketides	Coumarins and derivatives	Pyranocoumarins	-	413.196	6.4464	M-H	C24H30O6	0	37.8	metab_19835	neg_8975	neg	3.575	3.535	3.724	2.956	3.027	3.333	3.611	0.09943	3.106	0.2004
2-(3,4-Dihydroxybenzoyloxy)-4,6-dihydroxybenzoate	0.0007763	0.1891	1.6853	1.6395	1.1234	0.1679	yes	up	B(ii)	C04524	-	-	-	-	-	-	HMDB0059651	Phenylpropanoids and polyketides	Depsides and depsidones	Not Available	-	351.036	5.19268	M+FA-H	C14H10O8	0	48.4	metab_8759	neg_11097	neg	4.21	4.25	4.158	3.829	3.694	3.71	4.206	0.04584	3.744	0.07383
Deoxycorticosterone acetate	0.002281	0.2327	1.6826	1.6543	1.1433	0.1932	yes	up	B(ii)	C14554	-	-	-	-	-	-	HMDB0251003	Lipids and lipid-like molecules	Steroids and steroid derivatives	Pregnane steroids	56-47-3	417.227	6.57462	M+Na-2H, M+FA-H	C23H32O4	0	37	metab_12125	neg_1686	neg	3.762	3.838	3.89	3.239	3.373	3.438	3.83	0.06452	3.35	0.1013
(+/-)-2,2,6-Trimethylcyclohexanone	0.03347	0.7293	1.6682	1.5372	0.9457	-0.0805	yes	down	B(ii)	-	-	-	-	-	-	-	HMDB0033794	Organic oxygen compounds	Organooxygen compounds	Carbonyl compounds	62861-88-5	158.153	6.21492	M+NH4	C9H16O	0	75.2	metab_4750	pos_5544	pos	5.722	5.675	5.836	6.156	6.178	5.891	5.745	0.08277	6.075	0.1596
Prenyl glucoside	0.04531	0.4562	1.6679	1.5799	0.8779	-0.1879	yes	down	B(ii)	C09808	-	-	-	-	-	-	HMDB0031876	Lipids and lipid-like molecules	Fatty Acyls	Fatty acyl glycosides	117861-55-9	247.118	5.17102	M-H	C11H20O6	0	46.9	metab_8777	neg_11115	neg	3.759	3.687	3.635	4.266	4.479	3.88	3.694	0.06225	4.208	0.3037
1-Formylneogrifolin	0.02627	0.39	1.6256	1.5308	1.1089	0.1491	yes	up	B(ii)	-	-	-	-	-	-	-	HMDB0039880	Lipids and lipid-like molecules	Prenol lipids	Sesquiterpenoids	-	401.233	7.13408	M+FA-H	C23H32O3	0	30.1	metab_18776	neg_7932	neg	4.68	4.61	4.7	4.254	3.959	4.403	4.663	0.04744	4.205	0.2256
L-Aspartic Acid	0.004474	0.4305	1.6229	1.5592	1.1054	0.1446	yes	up	B(i)	C00049	Peptides;Hormones and transmitters	Amino acids;Neurotransmitters	map00997;map02010;map01240;map00270;map01200;map00998;map00999;map00250;map04974;map00410;map02030;map00770;map00470;map00710;map04080;map01064;map01060;map01100;map00220;map00300;map01120;map01210;map00340;map01230;map00260;map00261;map01110;map00760;map00460;map02020;map00970;map05230;map01070	Biosynthesis of various other secondary metabolites;ABC transporters;Biosynthesis of cofactors;Cysteine and methionine metabolism;Carbon metabolism;Biosynthesis of various antibiotics;Biosynthesis of various plant secondary metabolites;Alanine, aspartate and glutamate metabolism;Protein digestion and absorption;beta-Alanine metabolism;Bacterial chemotaxis;Pantothenate and CoA biosynthesis;D-Amino…	Metabolism;Environmental Information Processing;Metabolism;Metabolism;Metabolism;Metabolism;Metabolism;Metabolism;Organismal Systems;Metabolism;Cellular Processes;Metabolism;Metabolism;Metabolism;Environmental Information Processing;Metabolism;Metabolism;Metabolism;Metabolism;Metabolism;Metabolism;Metabolism;Metabolism;Metabolism;Metabolism;Metabolism;Metabolism;Metabolism;Metabolism;Environmenta…	Biosynthesis of other secondary metabolites;Membrane transport;Global and overview maps;Amino acid metabolism;Global and overview maps;Biosynthesis of other secondary metabolites;Biosynthesis of other secondary metabolites;Amino acid metabolism;Digestive system;Metabolism of other amino acids;Cell motility;Metabolism of cofactors and vitamins;Metabolism of other amino acids;Energy metabolism;Sign…	HMDB0000191;PW_C000123	Organic acids and derivatives	Carboxylic acids and derivatives	Amino acids, peptides, and analogues	56-84-8	134.044	0.602267	M+H	C4H7NO4	87	0	metab_6950	pos_7600	pos	3.34	3.202	3.37	3.004	3.01	2.954	3.304	0.08951	2.989	0.0306
Thiacloprid	0.01321	0.3467	1.6219	1.538	1.1125	0.1538	yes	up	B(ii)	C18512	-	-	-	-	-	-	HMDB0258967	Organoheterocyclic compounds	Pyridines and derivatives	Halopyridines	111988-49-9	297.022	5.20328	M+FA-H	C10H9ClN4S	0	40.8	metab_14856	neg_4238	neg	4.318	4.368	4.425	4.082	3.742	3.96	4.37	0.05355	3.928	0.1723
Cis,trans-5'-Hydroxythalidomide	0.0123	0.3467	1.6214	1.5387	1.1126	0.1539	yes	up	B(ii)	-	-	-	-	-	-	-	HMDB0013870	Organoheterocyclic compounds	Isoindoles and derivatives	Isoindolines	-	309.026	5.84905	M+Cl	C13H10N2O5	0	30.3	metab_8279	neg_10657	neg	4.329	4.346	4.363	4.081	3.731	3.906	4.346	0.01693	3.906	0.1752
Dactimicin	0.0123	0.3467	1.6197	1.5395	1.1049	0.1439	yes	up	B(ii)	C17979	-	-	-	-	-	-	HMDB0250824	Organic oxygen compounds	Organooxygen compounds	Carbohydrates and carbohydrate conjugates	73196-97-1	469.22	7.13942	M+K-2H	C18H36N6O6	0	64.3	metab_18757	neg_7914	neg	4.692	4.552	4.599	4.225	3.997	4.305	4.614	0.07114	4.176	0.1601
Ganolucidic acid C	0.005824	0.2912	1.6166	1.546	1.0846	0.1172	yes	up	B(ii)	-	-	-	-	-	-	-	HMDB0039691	Lipids and lipid-like molecules	Prenol lipids	Triterpenoids	100440-27-5	499.306	6.58532	M-H2O-H, M-H	C30H46O7	0	52.3	metab_12083	neg_1647	neg	5.522	5.5	5.484	5.104	4.922	5.191	5.502	0.01925	5.073	0.1372
Rhamnose	0.01739	0.3615	1.6003	1.5667	0.8756	-0.1917	yes	down	B(i)	C00507	Carbohydrates	Monosaccharides	map01100;map00051;map01120	Metabolic pathways;Fructose and mannose metabolism;Microbial metabolism in diverse environments	Metabolism;Metabolism;Metabolism	Global and overview maps;Carbohydrate metabolism;Global and overview maps	HMDB0000849;MJDBOTE0001343	Organic oxygen compounds	Organooxygen compounds	Carbohydrates and carbohydrate conjugates	3615-41-6	163.061	5.43783	M-H	C6H12O5	78.1	0	metab_14981	neg_4352	neg	3.399	3.247	3.193	3.588	3.712	3.937	3.28	0.1072	3.746	0.1765
N-Acetylserotonin	0.001476	0.2151	1.5891	1.5346	1.0813	0.1128	yes	up	B(ii)	C00978	-	-	map01100;map01110;map00380	Metabolic pathways;Biosynthesis of secondary metabolites;Tryptophan metabolism	Metabolism;Metabolism;Metabolism	Global and overview maps;Global and overview maps;Amino acid metabolism	HMDB0001238;PW_C000956	Organoheterocyclic compounds	Indoles and derivatives	Hydroxyindoles	1210-83-9	255.054	5.93953	M+K-2H	C12H14N2O2	0	41.2	metab_8070	neg_10459	neg	5.423	5.502	5.47	5.143	4.979	5.041	5.465	0.0396	5.054	0.08243
PA(i-14:0/i-14:0)	0.02814	0.4	1.5847	1.5285	1.0925	0.1276	yes	up	B(ii)	C00416	Lipids	Phospholipids	map01100;map00564;map01110;map00561;map05212;map05200;map04975;map04024;map05231;map04072;map04912;map04070;map04666	Metabolic pathways;Glycerophospholipid metabolism;Biosynthesis of secondary metabolites;Glycerolipid metabolism;Pancreatic cancer;Pathways in cancer;Fat digestion and absorption;cAMP signaling pathway;Choline metabolism in cancer;Phospholipase D signaling pathway;GnRH signaling pathway;Phosphatidylinositol signaling system;Fc gamma R-mediated phagocytosis	Metabolism;Metabolism;Metabolism;Metabolism;Human Diseases;Human Diseases;Organismal Systems;Environmental Information Processing;Human Diseases;Environmental Information Processing;Organismal Systems;Environmental Information Processing;Organismal Systems	Global and overview maps;Lipid metabolism;Global and overview maps;Lipid metabolism;Cancer: specific types;Cancer: overview;Digestive system;Signal transduction;Cancer: overview;Signal transduction;Endocrine system;Signal transduction;Immune system	PW_C064202;HMDB0115816	Lipids and lipid-like molecules	Glycerophospholipids	Glycerophosphates	-	613.389	7.14477	M+Na-2H	C31H61O8P	0	53.2	metab_18749	neg_7906	neg	5.32	5.451	5.533	4.855	4.852	5.218	5.435	0.1075	4.975	0.2106
5-Hydroxymethyl-2-furancarboxaldehyde	0.0004275	0.1833	1.5808	1.5447	1.1116	0.1526	yes	up	B(ii)	C11101	-	-	map01120;map00365	Microbial metabolism in diverse environments;Furfural degradation	Metabolism;Metabolism	Global and overview maps;Xenobiotics biodegradation and metabolism	HMDB0034355	Organic oxygen compounds	Organooxygen compounds	Carbonyl compounds	67-47-0	311.078	5.19268	2M+Hac-H	C6H6O3	0	44.7	metab_8760	neg_11098	neg	4.052	4.096	3.986	3.674	3.604	3.638	4.045	0.05551	3.639	0.03483
Ajugol	0.008804	0.3219	1.5687	1.5159	0.8998	-0.1523	yes	down	B(ii)	-	-	-	-	-	-	-	HMDB0242331;HMDB0248074	Lipids and lipid-like molecules	Prenol lipids	Terpene glycosides	-	329.124	5.69455	M-H2O-H	C15H24O9	0	38.4	metab_8421	neg_10789	neg	3.845	3.787	3.735	4.051	4.255	4.325	3.789	0.05504	4.211	0.1425
PA(i-13:0/5-iso PGF2VI)	0.04669	0.4611	1.5535	1.4829	1.0973	0.134	yes	up	B(ii)	-	-	-	-	-	-	-	HMDB0267463	Not Available	Not Available	Not Available	-	697.37	6.72402	M+Na-2H	C34H61O11P	0	72.2	metab_16887	neg_6184	neg	5.113	5.141	4.872	4.629	4.351	4.805	5.042	0.1476	4.595	0.2288
Indole-3-Carboxaldehyde	0.03191	0.7103	1.5461	1.4741	0.9214	-0.1181	yes	down	B(i)	C08493	-	-	-	-	-	-	HMDB0000197;HMDB0029737;HMDB0000195;MJDBSJD0000088	Organoheterocyclic compounds	Indoles and derivatives	Indolyl carboxylic acids and derivatives	487-89-8;58-63-9;87-51-4	146.06	5.7994	M+H	C9H7NO	92.2	0	metab_7573	pos_6119	pos	3.932	3.739	3.617	4.142	4.01	4.101	3.763	0.1585	4.084	0.06783
Ancymidol	0.03658	0.7781	1.5416	1.5406	0.9252	-0.1122	yes	down	B(ii)	C18774	-	-	-	-	-	-	HMDB0248390	Benzenoids	Phenol ethers	Anisoles	12771-68-5	239.117	6.1354	M+H-H2O	C15H16N2O2	0	48.5	metab_4917	pos_5705	pos	4.22	4.436	4.148	4.67	4.472	4.696	4.268	0.1497	4.613	0.1221
PE(18:2/0:0)	0.02966	0.4067	1.5393	1.451	0.9128	-0.1316	yes	down	B(i)	-	-	-	-	-	-	-	-	-	-	-	-	476.278	6.45703	M-H	C23H44NO7P	49.5	0	metab_16409	neg_5717	neg	4.266	4.367	4.373	4.534	4.95	4.765	4.335	0.05993	4.749	0.2082
1-Methyl-2-Pyrrolidinone	0.04332	0.8054	1.5331	1.4248	0.9263	-0.1104	yes	down	B(i)	C11118	-	-	-	-	-	-	HMDB0002039	Organoheterocyclic compounds	Pyrrolidines	Pyrrolidones	872-50-4;616-45-5	117.102	3.72073	M+NH4	C5H9NO	75.8	0	metab_6017	pos_6741	pos	3.708	3.46	3.768	3.899	3.996	3.91	3.645	0.1636	3.935	0.05318
4-Chloro-L-phenylalanine	0.003595	0.2619	1.5311	1.4684	1.077	0.107	yes	up	B(ii)	-	-	-	-	-	-	-	HMDB0244605	Organic acids and derivatives	Carboxylic acids and derivatives	Amino acids, peptides, and analogues	-	198.033	5.93953	M-H	C9H10ClNO2	0	68.1	metab_11802	neg_13943	neg	5.32	5.381	5.377	5.079	4.873	4.976	5.359	0.03425	4.976	0.1028
Propyl gallate	0.0107	0.344	1.5239	1.4958	1.1329	0.18	yes	up	B(ii)	C11155	-	-	-	-	-	-	HMDB0033835	Benzenoids	Benzene and substituted derivatives	Benzoic acids and derivatives	121-79-9	193.051	5.82245	M-H2O-H	C10H12O5	0	60.2	metab_8318	neg_10694	neg	3.588	3.336	3.512	3.118	3.126	2.97	3.479	0.1291	3.071	0.08817
DG(20:3(8Z,11Z,14Z)-O(5,6)/0:0/12:0)	0.02353	0.3782	1.5052	1.4647	1.0783	0.1088	yes	up	B(ii)	-	-	-	-	-	-	-	HMDB0294620	Not Available	Not Available	Not Available	-	613.389	7.0225	M+K-2H	C35H60O6	0	47.8	metab_18830	neg_7988	neg	5.655	5.771	5.563	5.164	5.142	5.448	5.663	0.1042	5.252	0.1705
Pymetrozine	0.04429	0.8054	1.488	1.3441	0.9426	-0.0853	yes	down	B(i)	C18590	-	-	-	-	-	-	HMDB0256932	Organoheterocyclic compounds	Triazines	1,2,4-triazines	123312-89-0	218.103	3.1926	M+H	C10H11N5O	85.5	0	metab_6212	pos_6918	pos	4.279	4.42	4.398	4.551	4.793	4.551	4.366	0.07574	4.632	0.1397
2,3-dihydroxy-3-methylvalerate	0.04827	0.8057	1.4861	1.4881	1.0911	0.1258	yes	up	B(ii)	C04104	-	-	-	-	-	-	LMFA01050469;HMDB0304038	Lipids and lipid-like molecules	Fatty Acyls	Fatty acids and conjugates	-	319.135	3.82062	2M+Na	C6H12O4	0	58.2	metab_1557	pos_2440	pos	4.024	3.855	4.159	3.608	3.838	3.586	4.013	0.1518	3.678	0.1397
Asp Ser Ile	0.03758	0.7904	1.4694	1.3971	1.0794	0.1102	yes	up	B(i)	-	-	-	-	-	-	-	-	-	-	-	-	334.16	3.65677	M+H	C13H23N3O7	39.3	0	metab_1511	pos_2397	pos	3.883	3.902	4.162	3.623	3.724	3.719	3.982	0.1557	3.689	0.05702
PA(8:0/i-20:0)	0.04165	0.4438	1.4648	1.4378	1.0857	0.1186	yes	up	B(ii)	C00416	Lipids	Phospholipids	map01100;map00564;map01110;map00561;map05212;map05200;map04975;map04024;map05231;map04072;map04912;map04070;map04666	Metabolic pathways;Glycerophospholipid metabolism;Biosynthesis of secondary metabolites;Glycerolipid metabolism;Pancreatic cancer;Pathways in cancer;Fat digestion and absorption;cAMP signaling pathway;Choline metabolism in cancer;Phospholipase D signaling pathway;GnRH signaling pathway;Phosphatidylinositol signaling system;Fc gamma R-mediated phagocytosis	Metabolism;Metabolism;Metabolism;Metabolism;Human Diseases;Human Diseases;Organismal Systems;Environmental Information Processing;Human Diseases;Environmental Information Processing;Organismal Systems;Environmental Information Processing;Organismal Systems	Global and overview maps;Lipid metabolism;Global and overview maps;Lipid metabolism;Cancer: specific types;Cancer: overview;Digestive system;Signal transduction;Cancer: overview;Signal transduction;Endocrine system;Signal transduction;Immune system	HMDB0115693;PW_C064078	Lipids and lipid-like molecules	Glycerophospholipids	Glycerophosphates	-	613.389	7.08608	M+Na-2H	C31H61O8P	0	34.1	metab_18802	neg_7958	neg	5.217	5.457	5.097	4.753	4.746	5.027	5.257	0.1833	4.842	0.16
19-Hydroxytestosterone	0.0006988	0.1891	1.4596	1.4505	0.9317	-0.1021	yes	down	B(ii)	C05294	Hormones and transmitters	Steroid hormones	map01100;map00140	Metabolic pathways;Steroid hormone biosynthesis	Metabolism;Metabolism	Global and overview maps;Lipid metabolism	HMDB0006769;HMDB0060089;PW_C002920	Organoheterocyclic compounds	Indoles and derivatives	Not Available	2126-37-6	653.405	6.46235	2M+FA-H	C19H28O3	0	59.4	metab_20905	neg_5725	neg	4.923	4.894	4.915	5.339	5.211	5.262	4.911	0.01519	5.271	0.06415
Asparaginylhistidine	0.04737	0.8057	1.4582	1.3863	0.9408	-0.088	yes	down	B(ii)	-	-	-	-	-	-	-	HMDB0028733	Organic acids and derivatives	Carboxylic acids and derivatives	Amino acids, peptides, and analogues	224638-52-2	234.098	2.2458	M+H-2H2O	C10H15N5O4	0	50.9	metab_1364	pos_2263	pos	4.863	4.684	4.514	4.965	4.949	5.033	4.687	0.1749	4.982	0.04451
Indole-3-carbinol	0.003431	0.3666	1.4208	1.3937	0.9475	-0.0778	yes	down	B(ii)	-	-	-	-	-	-	-	HMDB0005785	Organoheterocyclic compounds	Indoles and derivatives	Indoles	700-06-1	192.039	5.81542	M+2Na-H	C9H9NO	0	47	metab_5337	pos_6109	pos	4.476	4.473	4.437	4.72	4.638	4.767	4.462	0.02157	4.709	0.06534
5'-Deoxy-5'-(methylthio)adenosine	0.0398	0.7925	1.4165	1.2865	0.9467	-0.079	yes	down	B(i)	C00170	-	-	map01100;map00270;map01060;map00908	Metabolic pathways;Cysteine and methionine metabolism;Biosynthesis of plant secondary metabolites;Zeatin biosynthesis	Metabolism;Metabolism;Metabolism;Metabolism	Global and overview maps;Amino acid metabolism;Chemical structure transformation maps;Metabolism of terpenoids and polyketides	HMDB0001173	Nucleosides, nucleotides, and analogues	5''-deoxyribonucleosides	5''-deoxy-5''-thionucleosides	2457-80-9	298.096	3.65147	M+H	C11H15N5O3S	71.8	0	metab_1509	pos_2395	pos	4.528	4.404	4.288	4.628	4.743	4.594	4.407	0.12	4.655	0.07823
Perillic acid	0.04926	0.4673	1.4014	1.4688	1.1229	0.1672	yes	up	B(ii)	C11924	-	-	map00903	Limonene and pinene degradation	Metabolism	Metabolism of terpenoids and polyketides	LMPR0102090041;HMDB0004586	Lipids and lipid-like molecules	Prenol lipids	Monoterpenoids	7694-45-3	211.097	4.805	M+FA-H	C10H14O2	0	41.6	metab_9009	neg_11327	neg	3.961	3.791	3.626	3.19	3.58	3.363	3.793	0.1679	3.378	0.1952
PA(10:0/TXB2)	0.03127	0.4126	1.3999	1.4209	1.0777	0.108	yes	up	B(ii)	-	-	-	-	-	-	-	HMDB0262681	Not Available	Not Available	Not Available	-	677.368	6.4464	M-H2O-H, M-H	C33H59O12P	0	38.9	metab_12412	neg_1945	neg	5.356	5.499	5.125	4.853	4.987	4.989	5.327	0.1888	4.943	0.07812
Homo-L-arginine	0.04365	0.8054	1.3992	1.335	1.0649	0.0907	yes	up	B(ii)	C01924	-	-	-	-	-	-	HMDB0000670	Organic acids and derivatives	Carboxylic acids and derivatives	Amino acids, peptides, and analogues	156-86-5	233.099	2.0218	M+2Na-H	C7H16N4O2	0	58.1	metab_6284	pos_6983	pos	4.119	4.153	4.035	3.719	3.846	3.991	4.102	0.06072	3.852	0.136
(2R,3S)-Piscidic acid	0.02764	0.3973	1.3764	1.3752	0.915	-0.1282	yes	down	B(ii)	-	-	-	-	-	-	-	HMDB0030809	Phenylpropanoids and polyketides	Phenylpropanoic acids	Not Available	35388-57-9	277.033	5.17667	M+Na-2H	C11H12O7	0	33.1	metab_8775	neg_11113	neg	4.173	3.965	3.844	4.417	4.259	4.417	3.994	0.1665	4.365	0.09108
Cabergoline	0.01344	0.5887	1.3425	1.2314	1.0407	0.0576	yes	up	B(ii)	C08187	-	-	-	-	-	-	HMDB0014393	Alkaloids and derivatives	Ergoline and derivatives	Lysergic acids and derivatives	81409-90-7	416.284	4.18458	M+H-2H2O	C26H37N5O2	0	55.5	metab_1636	pos_2512	pos	5.361	5.351	5.474	5.177	5.135	5.241	5.395	0.06823	5.184	0.05328
Propionic Acid	0.004901	0.2811	1.3425	1.3193	1.1141	0.1559	yes	up	B(i)	C00163	Organic acids	Carboxylic acids	map01100;map01220;map00640;map00642;map01120;map00760;map04973;map04974	Metabolic pathways;Degradation of aromatic compounds;Propanoate metabolism;Ethylbenzene degradation;Microbial metabolism in diverse environments;Nicotinate and nicotinamide metabolism;Carbohydrate digestion and absorption;Protein digestion and absorption	Metabolism;Metabolism;Metabolism;Metabolism;Metabolism;Metabolism;Organismal Systems;Organismal Systems	Global and overview maps;Global and overview maps;Carbohydrate metabolism;Xenobiotics biodegradation and metabolism;Global and overview maps;Metabolism of cofactors and vitamins;Digestive system;Digestive system	LMFA01010003;HMDB0000237;PW_C000159	Organic acids and derivatives	Carboxylic acids and derivatives	Carboxylic acids	1979-09-04	73.0295	0.8248	M-H	C3H6O2	36.6	0	metab_10756	neg_12931	neg	3.016	3.047	3.05	2.799	2.76	2.62	3.037	0.01875	2.726	0.09383
Capillin	0.007578	0.515	1.3259	1.3139	0.9556	-0.0655	yes	down	B(ii)	C08398	-	-	-	-	-	-	HMDB0032867	Benzenoids	Benzene and substituted derivatives	Benzoyl derivatives	495-74-9	191.046	5.81542	M+Na	C12H8O	0	35.1	metab_1998	pos_2845	pos	4.838	4.833	4.802	5.061	4.967	5.116	4.824	0.01931	5.048	0.07529
D-Malic acid	0.03047	0.4105	1.3257	1.2448	1.0624	0.0873	yes	up	B(ii)	C00497	-	-	map01100;map00650	Metabolic pathways;Butanoate metabolism	Metabolism;Metabolism	Global and overview maps;Carbohydrate metabolism	HMDB0031518	Organic acids and derivatives	Hydroxy acids and derivatives	Beta hydroxy acids and derivatives	636-61-3	327.056	5.19798	2M+Hac-H, 3M-H	C4H6O5	0	61.2	metab_20137	neg_926	neg	5.232	5.193	5.2	5.056	4.736	4.914	5.208	0.02078	4.902	0.1604
(R)-2-(4-(Tert-butoxycarbonyl)morpholin-3-yl)acetic acid	0.005225	0.2852	1.3228	1.2729	1.0651	0.091	yes	up	B(ii)	-	-	-	-	-	-	-	HMDB0247375	Organoheterocyclic compounds	Oxazinanes	Morpholines	-	282.075	5.20328	M+K-2H	C11H19NO5	0	45.2	metab_8744	neg_11083	neg	4.752	4.749	4.74	4.561	4.4	4.409	4.747	0.006529	4.457	0.09067
Polyporusterone F	0.02343	0.3781	1.2989	1.2425	1.0559	0.0785	yes	up	B(ii)	-	-	-	-	-	-	-	HMDB0038499	Lipids and lipid-like molecules	Steroids and steroid derivatives	Bile acids, alcohols and derivatives	141360-93-2	483.311	6.69742	M+Na-2H	C28H46O5	0	37.2	metab_16826	neg_6125	neg	5.638	5.54	5.775	5.324	5.284	5.447	5.651	0.1178	5.352	0.08503
Methyl 3-hydroxybutyrate	0.03888	0.7925	1.2938	1.2802	0.9465	-0.0793	yes	down	B(ii)	-	-	-	-	-	-	-	HMDB0041603	Organic acids and derivatives	Hydroxy acids and derivatives	Beta hydroxy acids and derivatives	1487-49-6	119.07	5.16932	M+H-H2O, M+H	C5H10O3	0	40.3	metab_5768	pos_651	pos	4.264	4.386	4.19	4.49	4.444	4.631	4.28	0.0988	4.522	0.09703
Tricyclazole	0.013	0.5887	1.2768	1.2623	0.9649	-0.0515	yes	down	B(i)	C18492	-	-	-	-	-	-	HMDB0031809	Organoheterocyclic compounds	Benzotriazoles	Triazolobenzothiazoles	41814-78-2	190.043	5.81542	M+H, M+Na	C9H7N3S	99	0	metab_6192	pos_690	pos	5.918	5.895	5.844	6.124	6.013	6.164	5.886	0.03776	6.1	0.07856
Quinaprilat	0.01167	0.3445	1.2673	1.2171	0.9507	-0.0729	yes	down	B(ii)	C21540	-	-	-	-	-	-	HMDB0042005;PW_C022737	Organic acids and derivatives	Carboxylic acids and derivatives	Amino acids, peptides, and analogues	85441-60-7;82768-85-2	455.182	2.73402	M-H, M+Cl, M+FA-H	C23H26N2O5	0	49	metab_13238	neg_274	neg	5.295	5.408	5.206	5.581	5.616	5.538	5.303	0.101	5.578	0.03889
Cellopentaose	0.02006	0.3687	1.2228	1.1628	0.9531	-0.0693	yes	down	B(ii)	C06218	-	-	-	-	-	-	HMDB0012254;HMDB0249794	Organic oxygen compounds	Organooxygen compounds	Carbohydrates and carbohydrate conjugates	34620-76-3	827.266	0.782333	M-H	C30H52O26	0	87.2	metab_10930	neg_13098	neg	5.154	5.306	5.214	5.476	5.576	5.394	5.225	0.07632	5.482	0.09116
Metyrapol	0.04795	0.8057	1.2077	1.0943	1.0465	0.0656	yes	up	B(ii)	-	-	-	-	-	-	-	HMDB0060605	Organoheterocyclic compounds	Pyridines and derivatives	Not Available	-	474.289	4.38157	2M+NH4	C14H16N2O	0	81.7	metab_1675	pos_2549	pos	4.086	4.106	4.24	3.955	3.887	4.038	4.144	0.08384	3.96	0.0757
Sarcodon scabrosus Depsipeptide	0.01269	0.3467	1.1965	1.1532	0.9511	-0.0723	yes	down	B(ii)	-	-	-	-	-	-	-	HMDB0041421	Organic acids and derivatives	Peptidomimetics	Depsipeptides	-	506.25	6.46235	M+Na-2H	C23H39N3O8	0	60.5	metab_19800	neg_8942	neg	4.799	4.899	4.76	5.112	5.101	4.987	4.819	0.07198	5.067	0.06906
Norrubrofusarin 6-beta-gentiobioside	0.01931	0.6291	1.1885	1.1833	0.9624	-0.0553	yes	down	B(ii)	-	-	-	-	-	-	-	HMDB0034570	Organoheterocyclic compounds	Naphthopyrans	Naphthopyranones	-	596.169	0.719	2M+3H2O+2H	C26H30O15	0	51.8	metab_6736	pos_7401	pos	4.731	4.64	4.741	4.885	4.826	4.952	4.704	0.05554	4.888	0.06307
Cis-3-Hexenyl lactate	0.005905	0.2916	1.177	1.1906	1.069	0.0963	yes	up	B(ii)	-	-	-	-	-	-	-	HMDB0036213	Organic acids and derivatives	Carboxylic acids and derivatives	Carboxylic acid derivatives	61931-81-5	217.108	3.64128	M+FA-H	C9H16O3	0	30.3	metab_14016	neg_3461	neg	3.888	3.882	3.846	3.557	3.708	3.602	3.872	0.02277	3.622	0.07771
1,2-Disinapoylgentiobiose	0.007566	0.3128	1.1677	1.1296	0.9577	-0.0624	yes	down	B(ii)	-	-	-	-	-	-	-	HMDB0030335	Phenylpropanoids and polyketides	Cinnamic acids and derivatives	Hydroxycinnamic acids and derivatives	-	753.23	0.792917	M-H	C34H42O19	0	74.4	metab_10903	neg_13069	neg	5.338	5.226	5.212	5.472	5.539	5.462	5.259	0.06897	5.491	0.04191
Glucomannan	0.02359	0.3782	1.1666	1.138	0.9556	-0.0655	yes	down	B(ii)	C01810	-	-	-	-	-	-	HMDB0252767	Organic oxygen compounds	Organooxygen compounds	Carbohydrates and carbohydrate conjugates	-	665.214	0.728667	M-H	C24H42O21	0	88.5	metab_13223	neg_2721	neg	5.354	5.255	5.393	5.637	5.641	5.469	5.334	0.07111	5.582	0.09787
PE(15:0/0:0)	0.000884	0.1905	1.159	1.1236	0.9604	-0.0583	yes	down	B(i)	-	-	-	-	-	-	-	LMGP02050031	-	-	-	-	438.262	6.46235	M-H	C20H42NO7P	93.7	0	metab_16417	neg_5724	neg	5.229	5.297	5.26	5.477	5.504	5.454	5.262	0.03407	5.479	0.02489
3-O-p-trans-Coumaroylalphitolic acid	0.003893	0.265	1.146	1.1234	0.9583	-0.0615	yes	down	B(ii)	-	-	-	-	-	-	-	HMDB0036299	Phenylpropanoids and polyketides	Flavonoids	Biflavonoids and polyflavonoids	67911-62-0	639.372	6.16365	M+Na-2H, M+Cl	C39H54O6	0	67.8	metab_10025	neg_1226	neg	5.152	5.181	5.105	5.338	5.341	5.43	5.146	0.03838	5.37	0.05219
LysoPC(16:1(9Z)/0:0)	0.03669	0.4307	1.1392	1.11	0.9512	-0.0722	yes	down	B(ii)	C04230	Lipids	Phospholipids	map00564;map05231	Glycerophospholipid metabolism;Choline metabolism in cancer	Metabolism;Human Diseases	Lipid metabolism;Cancer: overview	HMDB0010383	Lipids and lipid-like molecules	Glycerophospholipids	Glycerophosphocholines	76790-27-7	538.315	6.40923	M+FA-H	C24H48NO7P	0	64.6	metab_19929	neg_9062	neg	4.832	4.949	4.708	5.155	5.058	5.021	4.83	0.1207	5.078	0.06944
DG(17:0/0:0/PGE2)	0.02831	0.703	1.1332	1.0643	0.969	-0.0454	yes	down	B(ii)	-	-	-	-	-	-	-	HMDB0295657	Not Available	Not Available	Not Available	-	679.509	5.66075	M+H, M+Na	C40H70O8	0	47.6	metab_6081	pos_680	pos	4.78	4.9	4.874	4.986	5.061	4.97	4.851	0.06304	5.006	0.04876
(11S,12S,13S)-Epoxy-hydroxyoctadeca-cis-9-cis-15-dien-1-oic acid	0.008214	0.5287	1.1009	1.0255	1.0255	0.0363	yes	up	B(ii)	-	-	-	-	-	-	-	HMDB0302825	Lipids and lipid-like molecules	Fatty Acyls	Fatty acids and conjugates	-	333.201	5.91195	M+Na	C18H30O4	0	66.8	metab_5254	pos_6027	pos	5.521	5.603	5.523	5.422	5.395	5.418	5.549	0.04658	5.411	0.01474
THIARABINE	0.0006977	0.1891	1.0957	1.0587	1.0323	0.0459	yes	up	B(ii)	-	-	-	-	-	-	-	HMDB0258974	Nucleosides, nucleotides, and analogues	Nucleoside and nucleotide analogues	Thionucleosides	-	240.043	5.93953	M-H2O-H	C9H13N3O4S	0	57.6	metab_15364	neg_4711	neg	6.159	6.188	6.174	6.001	5.943	5.997	6.173	0.01438	5.98	0.03234
Sphingosine	0.0154	0.5887	1.0822	1.007	0.9683	-0.0465	yes	down	B(ii)	C00319	-	-	map00600;map01100;map04071;map04210;map04217	Sphingolipid metabolism;Metabolic pathways;Sphingolipid signaling pathway;Apoptosis;Necroptosis	Metabolism;Metabolism;Environmental Information Processing;Cellular Processes;Cellular Processes	Lipid metabolism;Global and overview maps;Signal transduction;Cell growth and death;Cell growth and death	LMSP01010001;PW_C000172;HMDB0000252	Organic nitrogen compounds	Organonitrogen compounds	Amines	123-78-4	344.253	4.1472	M+2Na-H	C18H37NO2	0	45.5	metab_5893	pos_6625	pos	4.081	4.146	4.123	4.268	4.29	4.199	4.117	0.0333	4.252	0.04745
Zafirlukast metabolite M5	0.04851	0.4653	1.0781	1.0615	0.9584	-0.0613	yes	down	B(ii)	-	-	-	-	-	-	-	HMDB0060986	Benzenoids	Benzene and substituted derivatives	Benzenesulfonamides	-	626.169	0.636933	M+Cl	C31H33N3O7S	0	74.8	metab_13125	neg_2621	neg	5.01	5.209	5.201	5.283	5.367	5.44	5.14	0.113	5.363	0.07885
14,15-DiHETrE	0.03318	0.7293	1.038	0.9878	1.0278	0.0396	yes	up	B(ii)	C14775	-	-	map00590;map01100;map04726	Arachidonic acid metabolism;Metabolic pathways;Serotonergic synapse	Metabolism;Metabolism;Organismal Systems	Lipid metabolism;Global and overview maps;Nervous system	PW_C001529;HMDB0002265	Lipids and lipid-like molecules	Fatty Acyls	Eicosanoids	77667-09-5	361.232	5.94375	M+Na	C20H34O4	0	79.4	metab_5196	pos_5974	pos	5.243	5.371	5.349	5.188	5.208	5.135	5.321	0.0684	5.177	0.03785
Nafenopin	0.001281	0.2038	1.0008	0.9866	1.0311	0.0442	yes	up	B(ii)	C11371	-	-	map05207	Chemical carcinogenesis - receptor activation	Human Diseases	Cancer: overview	HMDB0255421	Benzenoids	Benzene and substituted derivatives	Phenoxyacetic acid derivatives	3771-19-5	355.158	6.82533	M+FA-H	C20H22O3	0	49.5	metab_19006	neg_8158	neg	5.531	5.49	5.483	5.31	5.338	5.358	5.501	0.02628	5.335	0.0241
