# Supplementary material for: Rapid reshaping of the soil microbiome and metabolome during short-term flooding and draining in rice
Source: Front Microbiol. 2025 Sep 2;16:1632744. doi: 10.3389/fmicb.2025.1632744 (PMC12436361; doi:10.3389/fmicb.2025.1632744)
Supplement: Supplementary file 10 [file Table_10.XLSX]

## Sheet: Table S5
Lipid	Metab ID	Significant	Regulate	Compound ID	VIP_pred_OPLS-DA	VIP_PLS-DA	FC(R2/R1)	P_value	FDR	Category	Class	Class name	R2_1	R2_2	R2_3	R1_1	R1_2	R1_3
TG(18:0/16:0/16:0)	metab_4	yes	up	-	1.1616	1.0679	1.0583	0.005722	0.1478	GL	TG	triglyceride	8.4613	8.6506	8.5311	7.9422	8.1357	8.1531
TG(18:2/18:2/18:2)	metab_25	yes	down	C00422	1.2946	1.274	0.9326	0.005779	0.1478	GL	TG	triglyceride	8.0236	8.0764	7.9814	8.6315	8.775	8.4158
TG(16:1/18:1/18:1)	metab_42	yes	up	C00422	1.092	1.0071	1.0613	0.02801	0.1729	GL	TG	triglyceride	8.1334	7.9995	7.8994	7.3095	7.6595	7.6751
Cer(t18:0/24:0+O)	metab_52	yes	up	-	1.3311	1.2216	1.099	0.03918	0.1846	SP	Cer	Ceramides	7.6706	7.9642	7.5122	6.6786	7.3269	7.058
TG(16:1/14:0/14:0)	metab_53	yes	up	-	1.4692	1.2862	1.1109	0.03271	0.1843	GL	TG	triglyceride	7.7013	7.8886	7.3127	6.7319	6.6802	7.2039
Cer(d16:0/18:1)	metab_61	yes	up	-	1.2496	1.1209	1.0739	0.01803	0.1584	SP	Cer	Ceramides	8.0409	8.2655	7.893	7.323	7.5992	7.6118
Cer(t18:0/24:0)	metab_63	yes	up	-	1.3518	1.2255	1.1003	0.02461	0.1648	SP	Cer	Ceramides	7.4338	7.6803	7.2074	6.5581	7.0212	6.7078
SM(d18:1/15:1)	metab_68	yes	up	-	1.404	1.2736	1.1065	0.03395	0.1843	SP	SM	sphingomyelin	7.7015	7.9453	7.4737	6.5901	7.0944	7.211
PC(18:0/18:1)	metab_70	yes	up	-	1.0961	1.1342	1.0778	0.01104	0.1584	GP	PC	phosphatidylcholine	5.8742	6.0711	6.1834	5.6581	5.5369	5.6265
TG(15:0/16:1/16:1)	metab_72	yes	up	-	1.5854	1.6142	1.1433	0.01944	0.1584	GL	TG	triglyceride	7.9077	7.272	7.6798	6.5405	6.4514	7.0031
TG(16:1/16:1/20:5)	metab_89	yes	up	-	1.5759	1.4364	1.1439	0.01824	0.1584	GL	TG	triglyceride	7.2326	7.4245	7.0937	5.9115	6.4889	6.614
TG(16:0/16:1/18:3)	metab_91	yes	up	-	1.8019	1.8819	1.1915	0.02035	0.1584	GL	TG	triglyceride	7.3208	7.6636	7.2826	6.6125	6.4289	5.6459
Cer(t18:1/24:0+O)	metab_94	yes	up	-	1.5987	1.4604	1.1585	0.0348	0.1843	SP	Cer	Ceramides	7.0507	7.5421	6.8985	5.7122	6.5297	6.309
Cer(d19:0/15:0)	metab_98	yes	up	-	1.3444	1.2444	1.1104	0.04374	0.2008	SP	Cer	Ceramides	7.2354	7.4966	7.0783	6.1357	6.8706	6.6345
Cer(d19:0/17:0)	metab_108	yes	up	-	1.8388	1.723	1.1974	0.004557	0.1478	SP	Cer	Ceramides	6.5804	7.124	6.8383	5.7155	5.5154	5.9251
TG(20:1/18:1/18:1)	metab_110	yes	up	-	1.1472	1.0857	1.0636	0.002433	0.1452	GL	TG	triglyceride	7.321	7.54	7.4565	6.9646	7.0071	7.0093
TG(18:4/16:1/16:1)	metab_115	yes	up	-	1.7202	1.5324	1.1712	0.01775	0.1584	GL	TG	triglyceride	6.979	7.4023	6.858	5.752	5.933	6.4497
MG(26:1)	metab_136	yes	up	-	1.4095	1.2685	1.1144	0.01638	0.1584	GL	MG	monoglyceride	6.7912	7.1345	6.7293	5.9301	6.2743	6.33
MG(28:1)	metab_137	yes	up	-	1.8769	1.7646	1.1983	0.001704	0.1452	GL	MG	monoglyceride	6.9472	7.1431	6.6336	5.8157	5.6945	5.7841
PC(20:0/18:2)	metab_142	yes	up	C00157	1.4819	1.3358	1.1225	0.01089	0.1584	GP	PC	phosphatidylcholine	6.9567	7.146	6.8497	5.9876	6.1871	6.4899
TG(14:0/11:1/20:4)	metab_160	yes	up	-	1.7474	1.5917	1.1952	0.03896	0.1846	GL	TG	triglyceride	6.5015	7.1637	6.8656	5.6999	5.1928	6.2859
TG(16:1e/15:0/16:1)	metab_164	yes	up	-	1.6397	1.4668	1.1554	0.01409	0.1584	GL	TG	triglyceride	6.7353	7.0436	6.5636	5.765	5.6438	6.1975
TG(16:1e/16:1/16:1)	metab_167	yes	up	-	1.8093	1.6637	1.1794	0.003564	0.1478	GL	TG	triglyceride	7.0136	7.2915	6.8711	5.9262	5.805	6.2223
TG(16:0/16:1/20:4)	metab_181	yes	up	C00422	1.4111	1.3697	1.1118	0.01037	0.1584	GL	TG	triglyceride	6.752	7.2348	7.2006	6.3655	6.3327	6.3588
TG(16:0/16:1/20:5)	metab_183	yes	up	-	1.3894	1.2715	1.1111	0.03791	0.1846	GL	TG	triglyceride	7.3329	7.6872	7.3357	6.2915	6.8276	7.0018
TG(16:1/18:3/18:3)	metab_184	yes	up	-	1.4696	1.3798	1.1426	0.02523	0.1648	GL	TG	triglyceride	6.5293	6.9199	6.5781	5.6993	6.2471	5.5821
TG(16:0/18:1/20:5)	metab_190	yes	up	-	1.3746	1.2615	1.1091	0.0238	0.1648	GL	TG	triglyceride	7.1431	7.2449	7.2566	6.2187	6.4153	6.8817
TG(20:0/18:2/18:2)	metab_195	yes	down	-	1.45	1.5056	0.891	0.03568	0.1843	GL	TG	triglyceride	6.2735	6.2567	6.2565	6.7763	7.5186	6.7877
TG(20:4/20:4/20:4)	metab_202	yes	up	-	1.4544	1.3739	1.1122	0.002099	0.1452	GL	TG	triglyceride	6.7351	7.01	6.7431	6.1909	6.0697	6.1593
MGDG(16:0e/18:0)	metab_209	yes	down	-	1.2805	1.1973	0.8994	0.02617	0.06679	GL	MGDG	Monogalactosyldiacylglycerol	6.4614	6.9589	7.1578	7.7377	7.4683	7.6705
Cer(t18:0/23:0+O)	metab_211	yes	up	-	1.0094	0.9719	1.0774	0.01154	0.05772	SP	Cer	Ceramides	6.6441	6.7063	6.5347	6.0354	6.3412	6.0788
Cer(d21:2/17:0+O)	metab_212	yes	up	-	1.0321	0.9845	1.0815	0.01135	0.05772	SP	Cer	Ceramides	6.4746	6.545	6.4861	5.7954	6.1278	6.112
Cer(t18:0/22:0+O)	metab_213	yes	up	-	1.0046	0.9841	1.0781	0.04656	0.07596	SP	Cer	Ceramides	6.789	6.8299	6.5593	5.952	6.4537	6.3099
Cer(t18:0/14:0)	metab_214	yes	up	-	1.3049	1.2256	1.1295	0.007374	0.05772	SP	Cer	Ceramides	6.5418	6.5964	6.3846	5.494	5.8836	5.9083
Cer(d18:0/15:0)	metab_216	yes	up	-	1.5661	1.5426	1.2164	0.003716	0.05772	SP	Cer	Ceramides	6.3884	6.5195	6.3328	5.1485	5.627	5.0439
Cer(d16:0/19:0)	metab_217	yes	up	-	1.268	1.2069	1.1278	0.0171	0.06679	SP	Cer	Ceramides	6.4949	6.8467	6.4565	5.6001	6.1007	5.8511
Cer(d18:0/17:0+O)	metab_219	yes	up	-	1.1425	1.1499	1.1203	0.02061	0.06679	SP	Cer	Ceramides	6.3935	6.427	6.3449	5.7255	6.0076	5.374
Cer(d17:0/19:0+O)	metab_221	yes	up	-	1.2001	1.2063	1.1383	0.03344	0.07397	SP	Cer	Ceramides	6.5355	6.466	6.4813	5.5127	6.1956	5.4081
Cer(d18:1/20:1)	metab_223	yes	up	-	1.1318	1.0928	1.1062	0.02258	0.06679	SP	Cer	Ceramides	6.4485	6.4586	6.3349	5.4927	6.0644	5.8359
Cer(d20:0/24:0)	metab_225	yes	up	-	1.067	1.0554	1.0984	0.04156	0.07565	SP	Cer	Ceramides	6.7522	6.5895	6.3858	5.8555	6.3211	5.7837
MGDG(16:1/18:1)	metab_231	yes	up	-	1.2019	1.3757	1.1239	0.01016	0.05772	GL	MGDG	Monogalactosyldiacylglycerol	6.2418	5.8756	5.9577	5.5016	5.1852	5.3971
