# Supplementary material for: Rapid reshaping of the soil microbiome and metabolome during short-term flooding and draining in rice
Source: Front Microbiol. 2025 Sep 2;16:1632744. doi: 10.3389/fmicb.2025.1632744 (PMC12436361; doi:10.3389/fmicb.2025.1632744)
Supplement: Supplementary file 11 [file Table_11.XLSX]

## Sheet: Table S6
Lipid	Metab ID	Significant	Regulate	Compound ID	VIP_pred_OPLS-DA	VIP_PLS-DA	FC(R3/R1)	P_value	FDR	Category	Class	Class name	R3_1	R3_2	R3_3	R1_1	R1_2	R1_3
DG(18:2e/18:1)	metab_11	yes	down	-	1.4852	1.1211	0.9598	0.02668	0.8782	GL	DG	diglyceride	8.6353	8.9686	8.8897	9.1616	9.1617	9.2799
PC(18:0/18:1)	metab_70	yes	up	-	1.0786	0.8531	1.0357	0.04504	0.8782	GP	PC	phosphatidylcholine	5.8061	5.7052	5.9105	5.6581	5.5369	5.6265
TG(15:0/16:1/16:1)	metab_72	yes	up	-	2.2528	1.8802	1.1304	0.02469	0.8782	GL	TG	triglyceride	7.7605	7.6615	7.1804	6.5405	6.4514	7.0031
Cer(d19:0/17:0)	metab_108	yes	up	-	2.2653	1.693	1.1553	0.043	0.8782	SP	Cer	Ceramides	6.773	6.0612	6.9854	5.7155	5.5154	5.9251
TG(18:0/16:0/18:3)	metab_179	yes	up	-	2.5131	2.1002	1.1685	0.0157	0.8782	GL	TG	triglyceride	7.4735	7.1279	6.7441	6.3739	5.9297	5.9642
