# Supplementary material for: Rapid reshaping of the soil microbiome and metabolome during short-term flooding and draining in rice
Source: Front Microbiol. 2025 Sep 2;16:1632744. doi: 10.3389/fmicb.2025.1632744 (PMC12436361; doi:10.3389/fmicb.2025.1632744)
Supplement: Supplementary file 12 [file Table_12.XLSX]

## Sheet: Table S7
Lipid	Metab ID	Significant	Regulate	Compound ID	VIP_pred_OPLS-DA	VIP_PLS-DA	FC(R4/R1)	P_value	FDR	Category	Class	Class name	R4_1	R4_2	R4_3	R1_1	R1_2	R1_3
TG(16:0/16:0/16:0)	metab_18	yes	down	-	1.137	0.962	0.9698	0.02756	0.8847	GL	TG	triglyceride	7.8198	7.9631	7.8425	8.0462	8.2323	8.082
TG(16:1/14:0/14:0)	metab_53	yes	down	-	2.0648	1.874	0.8724	0.02153	0.8847	GL	TG	triglyceride	6.1313	6.2005	5.6535	6.7319	6.6802	7.2039
TG(15:0/18:1/18:1)	metab_77	yes	down	-	1.7778	1.7207	0.9201	0.01903	0.8847	GL	TG	triglyceride	7.1169	6.9752	7.5106	7.8768	7.8446	7.7555
TG(16:1/16:1/20:5)	metab_89	yes	down	-	2.0623	1.8021	0.8653	0.02178	0.8847	GL	TG	triglyceride	5.3065	5.5699	5.5768	5.9115	6.4889	6.614
TG(15:0/15:0/16:0)	metab_106	yes	down	-	2.1391	1.975	0.8691	0.02561	0.8847	GL	TG	triglyceride	6.1234	6.536	5.9454	7.3663	6.7275	7.3146
