# Supplementary material for: Rapid reshaping of the soil microbiome and metabolome during short-term flooding and draining in rice
Source: Front Microbiol. 2025 Sep 2;16:1632744. doi: 10.3389/fmicb.2025.1632744 (PMC12436361; doi:10.3389/fmicb.2025.1632744)
Supplement: Supplementary file 13 [file Table_13.XLSX]

## Sheet: Table S8
Lipid	Metab ID	Significant	Regulate	Compound ID	VIP_pred_OPLS-DA	VIP_PLS-DA	FC(R5/R1)	P_value	FDR	Category	Class	Class name	R5_1	R5_2	R5_3	R1_1	R1_2	R1_3
TG(16:0/16:0/16:1)	metab_3	yes	up	C00422	1.685	1.6204	1.0546	0.001508	0.135	GL	TG	triglyceride	8.333	8.1561	8.2517	7.794	7.8613	7.8056
TG(15:0/18:1/18:1)	metab_77	yes	down	-	2.9177	2.6556	0.8372	0.01321	0.6831	GL	TG	triglyceride	6.3995	6.1291	7.1268	7.8768	7.8446	7.7555
Cer(t18:0/25:0)	metab_130	yes	down	-	1.9577	1.8464	0.9057	0.01527	0.6831	SP	Cer	Ceramides	5.715	5.8373	5.7089	6.4417	6.541	6.0763
TG(16:1/18:3/18:3)	metab_184	yes	down	-	6.0383	5.6474	0.1102	1.437E-5	0.002572	GL	TG	triglyceride	0.6409	0.6545	0.6363	5.6993	6.2471	5.5821
MGDG(16:1/18:1)	metab_231	yes	up	-	2.7075	2.6127	1.1421	0.002307	0.05768	GL	MGDG	Monogalactosyldiacylglycerol	6.0752	6.0528	6.2403	5.5016	5.1852	5.3971
